# Supplementary material for: Contrasting Granite Metallogeny through the Zircon Record: A Case Study from Myanmar
Source: Sci Rep. 2017 Apr 7;7:748. doi: 10.1038/s41598-017-00832-2 (PMC5429697; doi:10.1038/s41598-017-00832-2)
Supplement: Supplementary file 2 — Dataset 1 [file 41598_2017_832_MOESM2_ESM.xls]

## Sheet: U-Pb
							Uncorrected ages				207-corrected ages					Age Ma		Age Ma
Sample/	[U]	[Th]	[Pb]	Th/U	206Pb/204Pb	f206%	238U	±s	207Pb	±s	238U	±s	207Pb	±s	Disc. %	207Pb	±s	206Pb	±s	207-corr	±s
spot #	ppm	ppm	ppm	meas	measured		206Pb	%	206Pb	%	206Pb	%	206Pb	%	2s lim.	206Pb		238U		age (Ma)
MY71
n5322_01	2096.02	1155.06	31.4456	0.551073	756.692	2.47	76.9584	1.01647	0.0643154	0.690342	78.9088	1.02978	0.0447678	2.3298		-68.2737	55.9425	81.1812	0.830798	81.4754	0.855448
n5322_02x	15346.6	3608.23	243.015	0.235116	1650.2	1.13	69.4649	1.04684	0.0557806	0.35917	70.2613	1.05336	0.0468406	0.785783		41.1076	18.6876	91.1024	0.952956	91.2168	0.957887
n5322_03x	17445.5	1444.09	273.607	0.0827773	4510.06	0.41	67.9268	0.947285	0.0508334	0.227839	68.2097	0.949022	0.0475654	0.338827		77.7053	8.02875	93.8227	0.88401	93.8611	0.886031
n5322_04x	15119.9	2612.99	242.751	0.172818	489.719	3.82	65.7177	2.88442	0.0785471	1.9856	68.3273	2.99216	0.048485	4.70876		122.999	107.311	93.6624	2.78286	93.5915	2.73556
n5322_05x	23073.5	1548.47	379.695	0.0671103	59347.5	0.03	64.795	0.974238	0.0478575	0.194451	64.8154	0.974383	0.0476091	0.206062		79.889	4.88548	98.6986	0.954448	98.7459	0.957178
n5322_06x	8602.53	1130.82	133.465	0.131452	3157.92	0.59	69.3828	1.04073	0.0523431	0.843088	69.7962	1.04406	0.0476764	1.23292		83.2424	28.9986	91.7051	0.950746	91.7249	0.95378
n5322_07x	16566.4	2664.45	272.206	0.160835	1544.48	1.21	65.8094	0.995352	0.057091	1.02624	66.6161	1.00138	0.0475476	1.87669		76.82	43.9915	96.0505	0.954772	96.0974	0.965081
n5322_10	28722.3	2999.1	490.399	0.104417	2590.92	0.72	62.6443	0.957349	0.0532856	0.235351	63.0998	0.960498	0.0475971	0.38597		79.2883	9.14005	101.361	0.966029	101.418	0.969775
n5322_11	27196.6	2872.43	396.868	0.105617	1058.36	1.77	71.482	0.998354	0.0588269	0.71246	72.768	1.0073	0.0448524	1.57913		-63.6633	38.0893	87.9854	0.880314	88.31	0.893098
n5322_12	15798	1995.34	250.382	0.126304	1209.91	1.55	67.17	1.94312	0.0601012	0.30011	68.2246	1.96959	0.0479247	0.71905		95.553	16.9356	93.8023	1.83441	93.7981	1.82345
n5322_13	23923.3	2325.68	395.144	0.097214	27514.2	0.07	65.0846	0.858998	0.0481098	0.202353	65.1289	0.859184	0.0475741	0.271186		78.1416	6.42857	98.2272	0.83761	98.2774	0.839997
n5322_14	32172.9	7296.15	600.679	0.22678	2630.44	0.71	59.3151	2.17209	0.0534561	0.629768	59.7399	2.18599	0.0478549	0.908999		92.0996	21.3941	107.015	2.32045	107.056	2.31477
n5322_15	24762.3	3243.12	428.738	0.13097	228.223	8.2	56.9839	1.54824	0.112934	4.66817	62.0707	1.65842	0.0484213	16.4301		119.905	347.341	103.028	1.69528	102.983	2.10624
n5322_16	14719.3	1516.27	227.731	0.103012	773.727	2.42	67.7741	0.754785	0.0661769	1.34669	69.453	0.757008	0.0471165	2.80152		55.1337	65.5065	92.1551	0.692696	92.2412	0.753911
n5322_17	12516.8	1601.92	185.311	0.127982	17535.2	0.11	73.1721	1.00867	0.0481457	0.267062	73.2502	1.00921	0.0473049	0.315835		64.6455	7.5035	87.4101	0.876258	87.4604	0.878308
MY72
n5321_03	552.168	178.135	6.23544	0.322609	16691.4	{0.11}	101.66	1.2166	0.0475896	1.50803	101.66	1.2166	0.0475896	1.50803		78.9167	35.4285	63.1018	0.763997	63.0765	0.767042
n5321_04	3817.73	950.428	43.4123	0.248951	5070.86	0.37	98.2792	1.74429	0.0490526	0.56686	98.6431	1.74969	0.0461407	1.0879		-1.21298e-10	30.9708	65.0219	1.13206	65.1182	1.13236
n5321_09	1774	320.501	19.6535	0.180666	27611.3	0.07	99.6672	1.60729	0.0481156	0.918779	99.7347	1.60816	0.0475818	0.96664		78.5284	22.7989	64.3137	1.02921	64.2906	1.03052
n5321_11	4024	1725.52	49.8853	0.428807	15707.4	0.12	96.1555	0.967508	0.0483584	0.539032	96.2701	0.968042	0.0474199	0.616354		70.4241	14.5957	66.6164	0.641586	66.61	0.64268
MY73
n5323_03	640.296	310.133	7.05374	0.484359	16615.7	{0.11}	108.959	1.19118	0.0462601	1.4121	108.959	1.19118	0.0462601	1.4121		7.71074e-11	44.8185	58.8938	0.698376	58.9636	0.70197
n5323_09	585.693	295.362	6.43785	0.504295	3759.9	0.5	109.508	1.01544	0.05237	1.39267	110.056	1.01804	0.0484543	2.19517		121.51	50.9195	58.3096	0.590968	58.2156	0.593821
n5323_11	1627.58	1969.13	21.3665	1.20985	30930.6	0.06	109.514	1.20521	0.0482399	0.871427	109.58	1.20568	0.0477635	0.929094		87.5697	21.8823	58.5614	0.702905	58.5185	0.703865
n5323_12	158.922	100.899	1.803	0.634897	7289.08	{0.26}	110.197	1.14219	0.0448275	3.07819	110.197	1.14219	0.0448275	3.07819		-65.0181	65.0181	58.2354	0.662199	58.4097	0.673311
n5323_13	239.597	195.411	2.86989	0.815581	14756	{0.13}	109.726	1.43229	0.0488779	2.48357	109.726	1.43229	0.0488779	2.48357		141.977	57.2777	58.484	0.833925	58.3577	0.838349
n5323_14	713.492	312.896	7.75069	0.438542	22556.1	{0.08}	109.7	0.951379	0.0473599	1.30008	109.7	0.951379	0.0473599	1.30008		67.412	30.6537	58.4977	0.554041	58.4845	0.556606
MY74
n5331_@1	529.495	314.05	5.97241	0.593112	13707.2	{0.14}	109.108	1.22056	0.048666	1.64273	109.108	1.22056	0.048666	1.64273		131.769	38.1814	58.8135	0.714629	58.7029	0.716952
n5331_@2	332.453	254.817	3.89582	0.766473	10317.7	{0.18}	111.232	1.25747	0.0482909	2.07512	111.232	1.25747	0.0482909	2.07512		113.546	48.2461	57.6956	0.722306	57.613	0.726103
n5331_@3	271.054	308.006	3.48451	1.13632	4052.54	{0.46}	108.606	1.4113	0.0472973	2.6403	108.606	1.4113	0.0472973	2.6403		64.2652	61.7022	59.0841	0.830098	59.0764	0.836468
n5331_@4	230.443	186.197	2.82303	0.807997	2665.55	0.7	107.05	1.43112	0.0531111	3.00645	107.807	1.4357	0.0475817	4.58144		78.5195	105.353	59.5203	0.850654	59.4918	0.85921
n5331_@5	195.989	191.18	2.42985	0.975466	3429.48	{0.55}	109.989	1.30056	0.0497186	2.72211	109.989	1.30056	0.0497186	2.72211		181.858	62.2218	58.3446	0.755427	58.156	0.761114
n5331_@7	333.798	410.359	4.42561	1.22936	7496.37	{0.25}	109.39	1.23156	0.0485192	2.03167	109.39	1.23156	0.0485192	2.03167		124.66	47.1537	58.6627	0.719228	58.5632	0.722906
n5331_@8	257.391	204.852	3.06376	0.795881	9751.31	{0.19}	109.271	1.45625	0.0492021	2.34476	109.271	1.45625	0.0492021	2.34476		157.473	53.976	58.7266	0.851378	58.576	0.854984
n5331_@9	191.249	135.375	2.23583	0.707849	7194.13	{0.26}	108.96	1.33066	0.0465228	3.48647	108.96	1.33066	0.0465228	3.48647		24.8001	81.5906	58.8931	0.780145	58.9432	0.791351
MY75
n5332_@1	1273.99	473.668	16.7323	0.371798	17048.2	0.11	88.438	1.15139	0.048153	0.987682	88.5351	1.15158	0.0472881	1.14747		63.8022	27.1032	72.4038	0.829178	72.4195	0.831861
n5332_@3	1858.19	1518.09	27.9753	0.816975	22928.7	0.08	86.5743	1.11897	0.0474852	0.816682	86.6449	1.11907	0.0468417	0.883764		41.1662	21.0028	73.9743	0.823142	74.035	0.826029
n5332_@4	721.835	909.383	11.6258	1.25982	6825.06	0.27	88.8149	1.30986	0.0484758	1.30852	89.059	1.31111	0.0463128	1.71199		6.38053e-11	54.5852	71.9803	0.938558	72.0838	0.942501
n5332_@7	626.144	249.416	8.03408	0.398336	21608.3	{0.09}	91.5797	1.1905	0.0465347	1.40451	91.5797	1.1905	0.0465347	1.40451		25.4132	33.3527	70.0098	0.829009	70.0879	0.833451
n5332_@9	703.581	288.165	9.25577	0.40957	12874.6	0.15	88.862	1.25368	0.0478942	1.30729	88.9913	1.2542	0.0467482	1.4932		36.3843	35.3632	72.0347	0.898491	72.0988	0.902307
MY109
n5325_@1	181.819	87.2307	3.51683	0.479768	10734.7	{0.17}	62.5206	0.993238	0.0476153	2.30016	62.5206	0.993238	0.0476153	2.30016		80.1957	53.7232	102.293	1.00807	102.351	1.02125
n5325_@02	122.506	60.461	2.37098	0.493534	7737.51	{0.24}	62.106	1.04371	0.0471392	2.77743	62.106	1.04371	0.0471392	2.77743		56.2868	64.9404	102.97	1.06626	103.093	1.08405
n5325_@03	103.45	62.9238	1.93273	0.608253	1533.8	1.22	64.3758	1.10401	0.0527842	3.14652	65.1705	1.11403	0.0431204	6.88539		-160.657	160.657	98.1649	1.0854	98.7672	1.10731
n5325_@04	105.846	57.9984	2.0524	0.547953	3410.79	{0.55}	63.022	1.01242	0.048073	2.9651	63.022	1.01242	0.048073	2.9651		102.862	68.6442	101.485	1.01949	101.482	1.03849
n5325_@05	109.148	78.867	2.08179	0.722572	1016.59	1.84	63.6321	1.25847	0.0507701	4.31581	64.8247	1.27727	0.0360597	10.2397		-626.395	259.355	98.6845	1.25099	100.171	1.28535
n5325_@06	120.888	76.016	2.4088	0.628814	>1e6	{0.00}	62.4253	1.14124	0.0489832	2.77993	62.4253	1.14124	0.0489832	2.77993		147.029	63.9213	102.448	1.16004	102.328	1.17523
n5325_@07	96.5503	47.0583	1.84354	0.487397	950.775	1.97	61.0015	1.43309	0.0600035	10.2859	62.2256	1.45735	0.0444397	18.2512		-86.2706	395.706	102.774	1.48607	103.245	1.69525
n5325_@10	120.958	61.3051	2.33034	0.506829	4543.5	{0.41}	63.1175	1.03702	0.0479069	2.79707	63.1175	1.03702	0.0479069	2.79707		94.672	64.9281	101.333	1.04271	101.35	1.05972
MT149
n5327_@1	168.731	115.259	3.23224	0.683092	3681.59	0.51	64.9875	1.02327	0.0490268	2.23245	65.3193	1.02649	0.0450103	3.42377		-55.0987	81.3694	97.9429	0.99785	98.3095	1.01574
n5327_@02	326.966	132.702	5.89758	0.405858	40923.9	{0.05}	65.1308	0.850563	0.0493697	1.61369	65.1308	0.850563	0.0493697	1.61369		165.428	37.2832	98.2243	0.82918	98.0505	0.836013
n5327_@03	151.061	93.8223	2.81847	0.62109	5831.52	0.32	65.9284	0.997472	0.0479185	2.82122	66.1406	0.999385	0.045384	4.06401		-34.9972	95.7874	96.7359	0.959618	97.0493	0.977329
n5327_@04	172.703	100.07	3.23854	0.579434	10569.4	{0.18}	66.077	0.920709	0.0480587	2.26372	66.077	0.920709	0.0480587	2.26372		102.159	52.6715	96.8283	0.884906	96.815	0.897003
n5327_@05	94.6454	60.0811	1.83082	0.634802	5052.61	{0.37}	64.593	1.06905	0.0483022	3.01457	64.593	1.06905	0.0483022	3.01457		114.098	69.6215	99.0359	1.05074	98.9972	1.0688
n5327_@06	166.527	126.649	3.25243	0.760534	3324.34	0.56	65.4577	0.940247	0.0485565	2.32777	65.8281	0.94315	0.0441033	4.41469		-104.922	104.922	97.1917	0.909851	97.6649	0.92429
n5327_@07	188.327	154.858	3.83259	0.822283	9576.28	{0.20}	64.2979	0.964111	0.0470555	2.3509	64.2979	0.964111	0.0470555	2.3509		52.0436	55.1765	99.4869	0.951871	99.607	0.965719
n5327_@08	223.399	106.816	4.11911	0.478139	8454.66	{0.22}	64.5996	0.852287	0.0473753	1.95442	64.5996	0.852287	0.0473753	1.95442		68.1888	45.8618	99.0258	0.837589	99.1039	0.848451
n5327_@09	121.638	76.2235	2.30868	0.626642	6249.57	{0.30}	65.7101	1.07574	0.0480437	3.06634	65.7101	1.07574	0.0480437	3.06634		101.42	70.9567	97.3648	1.0396	97.3546	1.05788
n5327_@10	126.605	92.8274	2.54297	0.733205	5942.73	{0.31}	64.0422	1.15117	0.0471045	2.57917	64.0422	1.15117	0.0471045	2.57917		54.5282	60.4087	99.8811	1.14104	99.9965	1.15565
n5327_@11	111.253	59.9374	2.08811	0.53875	4882.07	{0.38}	65.2922	0.998972	0.0491641	2.73466	65.2922	0.998972	0.0491641	2.73466		155.664	62.8014	97.9833	0.971497	97.8349	0.986934
n5327_@12	183.138	109.216	3.47933	0.596356	8049.78	{0.23}	65.1901	0.953522	0.0483788	2.15482	65.1901	0.953522	0.0483788	2.15482		117.835	50.0315	98.1356	0.928725	98.0854	0.939616
n5327_@13	191.032	170.083	3.864	0.89034	6936.75	{0.27}	65.9016	0.913723	0.0479694	2.38396	65.9016	0.913723	0.0479694	2.38396		97.7627	55.4675	97.0841	0.880493	97.0824	0.893853
n5327_@14	157.584	93.7892	3.0129	0.59517	7031.35	{0.27}	64.4686	0.989491	0.0482923	2.31785	64.4686	0.989491	0.0482923	2.31785		113.616	53.7968	99.2255	0.974383	99.1884	0.986625
n5327_@15	176.699	123.135	3.42278	0.696867	21250.7	{0.09}	65.3819	0.935033	0.0485177	2.67063	65.3819	0.935033	0.0485177	2.67063		124.589	61.7076	97.8499	0.908084	97.7819	0.923915
n5327_@16	137.634	70.5696	2.55727	0.512732	18252.5	{0.10}	65.3251	0.961991	0.0490475	2.46305	65.3251	0.961991	0.0490475	2.46305		150.104	56.7284	97.9344	0.935068	97.8005	0.948267
n5327_@17	172.661	105.679	3.29812	0.61206	20265.1	{0.09}	64.9895	0.948825	0.0495682	2.51579	64.9895	0.948825	0.0495682	2.51579		174.796	57.662	98.4362	0.926959	98.2377	0.940785
MY150
n5328_@1	149.491	95.9881	2.91468	0.642101	17497	{0.11}	64.4632	0.966826	0.0480993	2.3983	64.4632	0.966826	0.0480993	2.3983		104.158	55.7298	99.2337	0.952141	99.2211	0.965438
n5328_@2	245.402	217.704	5.04292	0.88713	8772.32	0.21	65.2442	0.867248	0.0490456	1.84841	65.3836	0.86811	0.047365	2.51388		67.6686	58.763	97.8474	0.843065	97.9223	0.852521
n5328_@5	259.736	127.123	4.84823	0.489432	266.234	7.03	58.9257	0.79074	0.103203	2.73332	63.3781	0.812551	0.047862	9.45677		92.4546	209.938	100.92	0.813689	100.941	1.30474
n5328_@6	651.08	175.816	11.8008	0.270037	57659	{0.03}	62.4141	0.750727	0.0478587	1.14362	62.4141	0.750727	0.0478587	1.14362		92.2924	26.8703	102.466	0.763203	102.493	0.768705
n5328_@7	153.262	99.1521	2.95522	0.646945	13412.5	{0.14}	65.251	0.9373	0.0460762	2.36398	65.251	0.9373	0.0460762	2.36398		4.18229e-10	57.6087	98.0446	0.912084	98.2815	0.927037
n5328_@8	152.87	102.201	2.97459	0.668548	12707.1	{0.15}	64.8187	0.968248	0.0477371	2.33587	64.8187	0.968248	0.0477371	2.33587		86.2594	54.4826	98.6936	0.948391	98.7252	0.961298
MY151
n5330_@1	125.102	85.361	2.43818	0.682332	16386.4	{0.11}	65.1773	1.09583	0.0465232	2.64642	65.1773	1.09583	0.0465232	2.64642		24.8213	62.2983	98.1548	1.06755	98.3364	1.08335
n5330_@2	180.373	165.649	3.70494	0.918366	12146.4	{0.15}	65.1595	0.982606	0.0468051	2.18983	65.1595	0.982606	0.0468051	2.18983		39.2937	51.5772	98.1813	0.957497	98.3278	0.969946
n5330_@3	129.9	101.075	2.57192	0.7781	29700.9	{0.06}	65.3112	1.0363	0.0467852	2.59029	65.3112	1.0363	0.0467852	2.59029		38.2761	60.8482	97.9551	1.00751	98.1031	1.02288
n5330_@4	140.595	114.918	2.85681	0.817369	7270.93	{0.26}	64.7204	1.00002	0.0496166	2.42758	64.7204	1.00002	0.0496166	2.42758		177.07	55.6515	98.8424	0.980982	98.6381	0.993352

## Sheet: Lu-Hf
Analysis No.	Age		176Hf/177Hf	1 se	176Lu/177Hf	176Yb/177Hf		176Hf/177Hf	epsilon Hf	1 se	T(DM)	T(DM)
	(Ma)							initial			(Ga)	crustal
MY71_01	75.6		0.28242	2.25e-05	0.004209	0.1433		0.282414	-11.0035	0.7875	1.28608	1.83988
MY71_02	75.6		0.282452	1.5e-05	0.003697	0.1126		0.282447	-9.84607	0.525	1.21902	1.76728
MY71_03	75.6		0.282452	1.6e-05	0.003107	0.0985		0.282448	-9.81663	0.56	1.19887	1.76543
MY71_04	75.6		0.282459	1.6e-05	0.003488	0.1206		0.282454	-9.58805	0.56	1.20129	1.75108
MY71_05	75.6		0.282457	1.6e-05	0.00489	0.157		0.28245	-9.72876	0.56	1.2541	1.75992
MY71_06	75.6		0.28242	2.05e-05	0.00318	0.12		0.282416	-10.9521	0.7175	1.24894	1.83667
MY71_07	75.6		0.282484	1.8e-05	0.00319	0.115		0.282479	-8.68893	0.63	1.15399	1.6946
MY71_08	75.6		0.282416	3e-05	0.00259	0.0977		0.282412	-11.0641	1.05	1.23445	1.84369
MY71_09	75.6		0.282442	1.3e-05	0.0023	0.0828		0.282439	-10.1301	0.455	1.18689	1.7851
MY71_10	75.6		0.28246	2.4e-05	0.00184	0.0739		0.282457	-9.47044	0.84	1.14628	1.7437
MY71_12	75.6		0.282438	1.25e-05	0.003137	0.1031		0.282434	-10.3133	0.4375	1.22069	1.7966
MY71_13	75.6		0.282435	1.55e-05	0.003568	0.1206		0.28243	-10.4409	0.5425	1.24013	1.80461
MY71_14	75.6		0.282429	1.35e-05	0.003183	0.109		0.282425	-10.6339	0.4725	1.23566	1.81671
MY71_15	75.6		0.282396	2.75e-05	0.002919	0.1029		0.282392	-11.788	0.9625	1.27529	1.88904
MY72_01	65.1		0.282648	1.65e-05	0.00221	0.0778		0.282645	-3.05419	0.5775	0.884589	1.33102
MY72_02	65.1		0.282488	1.6e-05	0.00142	0.0516		0.282486	-8.67932	0.56	1.09364	1.68577
MY72_03	65.1		0.282553	2.3e-05	0.0033	0.1139		0.282549	-6.46111	0.805	1.05431	1.54616
MY72_04	65.1		0.2827	8.5e-05	0.00223	0.076		0.282697	-1.21585	2.975	0.809197	1.21458
MY72_05	65.1		0.282535	1.4e-05	0.001888	0.0653		0.282533	-7.03708	0.49	1.03986	1.58245
MY72_06	65.1		0.282585	1.6e-05	0.002503	0.0817		0.282582	-5.29504	0.56	0.984221	1.47262
MY72_07	65.1		0.282679	2.6e-05	0.003156	0.0994		0.282675	-1.9984	0.91	0.861743	1.26418
MY72_08	65.1		0.282649	1.7e-05	0.0028	0.0883		0.282646	-3.04418	0.595	0.897646	1.33039
MY72_09	65.1		0.282637	1.2e-05	0.001879	0.0614		0.282635	-3.42903	0.42	0.892523	1.35473
MY72_10	65.1		0.28246	1.5e-05	0.00074	0.0273		0.282459	-9.64044	0.525	1.11315	1.74615
MY72_11	65.1		0.282482	1.75e-05	0.001261	0.0417		0.28248	-8.88471	0.6125	1.09749	1.69868
MY72_12	65.1		0.282523	1.6e-05	0.001334	0.047		0.282521	-7.43771	0.56	1.04149	1.60767
MY72_13	65.1		0.282512	2.25e-05	0.00267	0.0926		0.282509	-7.88417	0.7875	1.09622	1.63577
MY72_14	65.1		0.282482	1.45e-05	0.00172	0.06		0.28248	-8.90443	0.5075	1.11108	1.69992
MY72_15	65.1		0.282477	1.85e-05	0.001813	0.0641		0.282475	-9.08527	0.6475	1.12105	1.71128
MY72_16	65.1		0.282531	1.95e-05	0.00398	0.1559		0.282526	-7.26845	0.6825	1.10852	1.59701
MY73_01	58.5		0.282386	1.6e-05	0.000833	0.0274		0.282385	-12.4027	0.56	1.21922	1.91413
MY73_02	58.5		0.282371	1.45e-05	0.000839	0.0277		0.28237	-12.9334	0.5075	1.24034	1.94734
MY73_03	58.5		0.282329	1.7e-05	0.000501	0.01771		0.282328	-14.4059	0.595	1.28745	2.03935
MY73_04	58.5		0.282406	1.95e-05	0.00151	0.0501		0.282404	-11.7214	0.6825	1.21292	1.87148
MY73_05	58.5		0.282325	2.7e-05	0.00128	0.0403		0.282324	-14.5774	0.945	1.31977	2.05006
MY73_06	58.5		0.282398	1.7e-05	0.00196	0.0655		0.282396	-12.0217	0.595	1.23924	1.89029
MY73_07	58.5		0.282309	2.1e-05	0.002035	0.0753		0.282307	-15.1725	0.735	1.36983	2.08719
MY73_08	58.5		0.282397	1.25e-05	0.000806	0.0271		0.282396	-12.0126	0.4375	1.20301	1.88971
MY73_09	58.5		0.282377	1.55e-05	0.002403	0.0823		0.282374	-12.7816	0.5425	1.28486	1.93784
MY73_10	58.5		0.282408	1.95e-05	0.000891	0.02966		0.282407	-11.6268	0.6825	1.19033	1.86555
MY73_11	58.5		0.282435	1.65e-05	0.000881	0.0287		0.282434	-10.6714	0.5775	1.15227	1.80568
MY73_12	58.5		0.282422	1.95e-05	0.00165	0.0569		0.28242	-11.1609	0.6825	1.19467	1.83636
MY74_01	58.7		0.282501	1.8e-05	0.00143	0.0513		0.282499	-8.35411	0.63	1.07545	1.66032
MY74_02	58.7		0.2825	2.35e-05	0.0009	0.0333		0.282499	-8.36895	0.8225	1.0618	1.66125
MY74_03	58.7		0.282459	1.5e-05	0.0005424	0.01867		0.282458	-9.80521	0.525	1.10878	1.75148
MY74_04	58.7		0.282493	1.25e-05	0.00067	0.0236		0.282492	-8.60762	0.4375	1.06515	1.67625
MY74_06	58.7		0.282528	1.9e-05	0.00162	0.0604		0.282526	-7.40652	0.665	1.04236	1.6007
MY74_07	58.7		0.282525	1.2e-05	0.000828	0.0311		0.282524	-7.48194	0.42	1.0248	1.60545
MY74_08	58.7		0.282504	1.65e-05	0.00101	0.0371		0.282503	-8.23174	0.5775	1.05927	1.65262
MY74_09	58.7		0.282507	1.85e-05	0.001108	0.041		0.282506	-8.12943	0.6475	1.0578	1.64619
MY74_10	58.7		0.282504	1.6e-05	0.0004452	0.01566		0.282504	-8.20986	0.56	1.04366	1.65124
MY74_12	58.7		0.282478	1.45e-05	0.00121	0.0454		0.282477	-9.15907	0.5075	1.10165	1.71091
MY74_13	58.7		0.282459	1.6e-05	0.0005387	0.01886		0.282458	-9.80507	0.56	1.10868	1.75147
MY75_01	72.1		0.282429	1.6e-05	0.00143	0.0499		0.282427	-10.6198	0.56	1.17771	1.81309
MY75_02	72.1		0.282488	2.3e-05	0.0015	0.0531		0.282486	-8.53633	0.805	1.09598	1.68226
MY75_03	72.1		0.282437	1.15e-05	0.002084	0.0744		0.282434	-10.368	0.4025	1.18713	1.79729
MY75_04	72.1		0.282439	3e-05	0.00247	0.087		0.282436	-10.3156	1.05	1.19682	1.79401
MY75_05	72.1		0.282488	1.75e-05	0.001364	0.0488		0.282486	-8.52986	0.6125	1.092	1.68186
MY75_06	72.1		0.282436	1.05e-05	0.001085	0.0383		0.282435	-10.3558	0.3675	1.15709	1.79653
MY75_07	72.1		0.282457	1.75e-05	0.00108	0.0388		0.282456	-9.61281	0.6125	1.1274	1.7499
MY75_08	72.1		0.282451	1.7e-05	0.001412	0.0482		0.282449	-9.84083	0.595	1.14593	1.76421
MY76_01	75.3		0.282444	3e-05	0.001524	0.0484		0.282442	-10.0331	1.05	1.15933	1.77855
MY76_02	75.3		0.282452	2.8e-05	0.000917	0.0304		0.282451	-9.72012	0.98	1.12955	1.7589
MY76_03	75.3		0.282441	4.9e-05	0.00367	0.1367		0.282436	-10.2455	1.715	1.23468	1.79188
MY76_04	75.3		0.282469	4.8e-05	0.00415	0.1417		0.282463	-9.27889	1.68	1.20894	1.7312
MY76_05	75.3		0.282439	7.8e-05	0.00314	0.107		0.282435	-10.29	2.73	1.21931	1.79467
MY76_06	75.3		0.282415	4.8e-05	0.00341	0.115		0.28241	-11.1522	1.68	1.26454	1.84874
MY76_07	75.3		0.282401	5.2e-05	0.00231	0.076		0.282398	-11.593	1.82	1.24676	1.87636
MY76_08	75.3		0.28241	3.9e-05	0.00247	0.084		0.282407	-11.2825	1.365	1.23913	1.85691
MY109_01	102.1		0.283086	1.4e-05	0.000705	0.0253		0.283085	13.2976	0.49	0.232776	0.315132
MY109_02	102.1		0.283019	1.8e-05	0.0006272	0.0236		0.283018	10.9329	0.63	0.326911	0.467493
MY109_03	102.1		0.283024	1.85e-05	0.00154	0.0595		0.283021	11.0482	0.6475	0.327753	0.460073
MY109_04	102.1		0.283075	1.65e-05	0.001369	0.0501		0.283072	12.8637	0.5775	0.252796	0.343119
MY109_05	102.1		0.283046	2.25e-05	0.00171	0.0622		0.283043	11.815	0.7875	0.297303	0.410712
MY109_06	102.1		0.283007	2.7e-05	0.00144	0.0577		0.283004	10.4537	0.945	0.351376	0.49832
MY109_07	102.1		0.283031	1.35e-05	0.001203	0.0455		0.283029	11.3186	0.4725	0.314762	0.442675
MY109_08	102.1		0.283036	2.1e-05	0.00121	0.0484		0.283034	11.495	0.735	0.307654	0.431319
MY109_09	102.1		0.283081	1.7e-05	0.001324	0.0519		0.283078	13.079	0.595	0.243852	0.329234
MY109_10	102.1		0.283042	1.85e-05	0.00142	0.0551		0.283039	11.693	0.6475	0.300745	0.418565
MY109_11	102.1		0.283047	1.9e-05	0.001291	0.0517		0.283045	11.8786	0.665	0.292518	0.406614
MY109_12	102.1		0.283041	1.75e-05	0.001094	0.0439		0.283039	11.6796	0.6125	0.299554	0.419428
MY149_01	98.1		0.282961	1.3e-05	0.0005615	0.01905		0.28296	8.7994	0.455	0.407973	0.601467
MY149_02	98.1		0.282962	1.35e-05	0.0004924	0.01684		0.282961	8.83925	0.4725	0.405829	0.598909
MY149_03	98.1		0.282925	1.1e-05	0.0005869	0.01993		0.282924	7.52437	0.385	0.458884	0.68323
MY149_04	98.1		0.282928	1.35e-05	0.0004775	0.01606		0.282927	7.63757	0.4725	0.45336	0.675976
MY149_05	98.1		0.282943	1.25e-05	0.000757	0.0257		0.282942	8.15005	0.4375	0.435522	0.643123
MY149_06	98.1		0.282924	1.4e-05	0.000872	0.0314		0.282922	7.47053	0.49	0.463771	0.68668
MY149_07	98.1		0.282921	1.55e-05	0.000683	0.0232		0.28292	7.37666	0.5425	0.465685	0.692695
MY149_08	98.1		0.282926	1.55e-05	0.001008	0.0362		0.282924	7.53247	0.5425	0.462607	0.682712
MY149_09	98.1		0.282931	1.3e-05	0.0005194	0.01754		0.28293	7.74097	0.455	0.449648	0.669349
MY149_10	98.1		0.282924	1.8e-05	0.00039	0.0131		0.282923	7.50175	0.63	0.457915	0.68468
MY149_11	98.1		0.282946	1.35e-05	0.000466	0.01424		0.282945	8.27501	0.4725	0.427988	0.635109
MY149_12	98.1		0.282956	2.05e-05	0.001143	0.03943		0.282954	8.58488	0.7175	0.421456	0.615232
MY149_13	98.1		0.282946	1.15e-05	0.0004882	0.01668		0.282945	8.27357	0.4025	0.428238	0.635202
MY149_14	98.1		0.282943	1.35e-05	0.000677	0.02321		0.282942	8.15523	0.4725	0.434602	0.642791
MY150_01	99.8		0.282943	1.35e-05	0.0004979	0.01669		0.282942	8.2036	0.4725	0.432557	0.641016
MY150_02	99.8		0.282952	1.3e-05	0.000887	0.0313		0.28295	8.49631	0.455	0.424264	0.622242
MY150_03	99.8		0.282927	1.25e-05	0.0004857	0.01682		0.282926	7.63845	0.4375	0.454859	0.677247
MY150_04	99.8		0.282909	1.55e-05	0.0005983	0.02047		0.282908	6.99434	0.5425	0.481518	0.718511
MY150_05	99.8		0.282945	1.45e-05	0.000795	0.0279		0.282944	8.25477	0.5075	0.433132	0.637735
MY150_06	99.8		0.282893	1.35e-05	0.000517	0.0176		0.282892	6.43375	0.4725	0.502929	0.754398
MY151_01	98.3		0.282941	1.25e-05	0.000769	0.0269		0.28294	8.08281	0.4375	0.438487	0.647591
MY151_02	98.3		0.282937	1.35e-05	0.000547	0.0186		0.282936	7.95574	0.4725	0.441546	0.655738
MY151_03	98.3		0.282922	1.4e-05	0.000758	0.02574		0.282921	7.41146	0.49	0.465197	0.690621
MY151_04	98.3		0.282935	1.25e-05	0.0005523	0.01807		0.282934	7.88465	0.4375	0.444418	0.660296

## Sheet: Lu-Hf stds
Analysis No.	176Hf/177Hf	1 se	176Lu/177Hf	176Yb/177Hf
MudTank	0.282518	2e-05	7.678e-05	0.00328
MudTank	0.282498	2.5e-05	7.862e-05	0.00321
MudTank	0.28248	2.3e-05	7.846e-05	0.0032
MudTank	0.282498	2.1e-05	7.563e-05	0.00311
MudTank	0.282495	1.8e-05	7.973e-05	0.003177
MudTank	0.282494	1.5e-05	7.882e-05	0.00318
MudTank	0.282492	1.9e-05	7.577e-05	0.003067
MudTank	0.282481	2.1e-05	7.69e-05	0.0032
MudTank	0.282486	2.2e-05	7.972e-05	0.003156
MudTank	0.282469	1.3e-05	7.997e-05	0.003125
MudTank	0.282506	2.4e-05	7.854e-05	0.003092
MudTank	0.282488	2e-05	7.58e-05	0.00307
MudTank	0.282488	1.9e-05	7.992e-05	0.003195
MudTank	0.282508	1.8e-05	8e-05	0.003149
MudTank	0.282504	2.6e-05	7.918e-05	0.003142
MudTank	0.282506	2.3e-05	7.63e-05	0.003104
MudTank	0.282498	1.9e-05	7.99e-05	0.003098
MudTank	0.282491	1.7e-05	7.93e-05	0.00311
MudTank	0.282496	2e-05	7.965e-05	0.003123
MudTank	0.282468	1.3e-05	7.844e-05	0.003073
MudTank	0.282468	1.3e-05	7.615e-05	0.002991
MudTank	0.282502	1.5e-05	7.572e-05	0.002974
MudTank	0.282502	2.2e-05	8.22e-05	0.00343
MudTank	0.282499	1.8e-05	7.778e-05	0.003033
MudTank	0.282491	1.7e-05	7.705e-05	0.003018
MudTank	0.2825	2.1e-05	7.642e-05	0.003095
MudTank	0.282482	1.7e-05	7.424e-05	0.00296
MudTank	0.282489	2.1e-05	7.065e-05	0.00281
MudTank	0.282485	2.1e-05	7.57e-05	0.002914
MudTank	0.282499	2.1e-05	7.777e-05	0.002979
MudTank	0.282499	2e-05	7.056e-05	0.002753
MudTank	0.282498	1.9e-05	7.132e-05	0.002845
Ples	0.282456	1.4e-05	6.224e-05	0.003092
Ples	0.28248	1.5e-05	8.673e-05	0.004231
Ples	0.282448	1.9e-05	6.27e-05	0.003088
Ples	0.282472	1.7e-05	8.912e-05	0.004327
Ples	0.28246	1.4e-05	6.538e-05	0.003239
Ples	0.282464	1.7e-05	6.217e-05	0.003054
Ples	0.28247	1.3e-05	6.518e-05	0.003239
Ples	0.282455	1.9e-05	8.137e-05	0.003919
Ples	0.282454	2.3e-05	6.374e-05	0.003101
Ples	0.28246	1.4e-05	6.215e-05	0.003007
Ples	0.282475	1.9e-05	6.464e-05	0.003138
Ples	0.282458	1.6e-05	6.178e-05	0.002987
Ples	0.282463	1.5e-05	6.969e-05	0.003289
Ples	0.282481	2e-05	6.19e-05	0.002942
Ples	0.282475	1.6e-05	6.104e-05	0.002954
Ples	0.282469	1.4e-05	5.617e-05	0.002721
Ples	0.282462	1.6e-05	8.13e-05	0.0039
Ples	0.282472	1.6e-05	9.41e-05	0.004601
Ples	0.282467	1.6e-05	7.738e-05	0.003679
Ples	0.282439	1.2e-05	7.482e-05	0.003535
Ples	0.28247	1.5e-05	7.339e-05	0.003485
Ples	0.282441	1.3e-05	6.366e-05	0.002979
Ples	0.282472	1.6e-05	6.29e-05	0.00283
Ples	0.282479	1.6e-05	5.511e-05	0.002574
Ples	0.282437	1.3e-05	0.0001068	0.005227
Ples	0.282456	1.6e-05	0.0001204	0.005742
Ples	0.282452	1.9e-05	7.009e-05	0.003326
Ples	0.282472	1.9e-05	6.34e-05	0.003009
Ples	0.282473	1.8e-05	6.53e-05	0.00317
Ples	0.282482	1.8e-05	5.999e-05	0.002865
Ples	0.28246	1.6e-05	6.039e-05	0.002914
Ples	0.282482	2.1e-05	6.301e-05	0.003059
91500	0.282297	1.9e-05	0.00030792	0.01022
91500	0.282276	2.6e-05	0.00030633	0.00998
91500	0.282273	2.8e-05	0.0003064	0.01002
91500	0.282314	3.5e-05	0.0003076	0.01
91500	0.282304	3.6e-05	0.000307	0.01029
91500	0.282292	3.1e-05	0.0003108	0.0102
91500	0.282293	3e-05	0.0003099	0.01021
91500	0.282266	2.3e-05	0.0003094	0.01019
91500	0.282262	2.8e-05	0.00031236	0.01017
91500	0.28229	2.5e-05	0.0003126	0.01014
91500	0.282296	2e-05	0.0003125	0.01018
91500	0.282275	2.4e-05	0.0003126	0.01024
91500	0.282327	2.5e-05	0.0003138	0.01022
91500	0.282262	2.4e-05	0.0003135	0.01018
91500	0.282288	2.4e-05	0.000313	0.0102
91500	0.282293	3.2e-05	0.0003126	0.01031
91500	0.282279	3.2e-05	0.0003053	0.010104
91500	0.282306	2.1e-05	0.0003086	0.01011
91500	0.28229	2.7e-05	0.0003109	0.0101
91500	0.282302	2.4e-05	0.00031277	0.01016
91500	0.282309	3.2e-05	0.000313	0.01011
91500	0.28229	3.2e-05	0.0003137	0.01008
91500	0.282278	3.5e-05	0.0003126	0.01006
91500	0.282268	2e-05	0.000313	0.010047
91500	0.282257	2.8e-05	0.0003134	0.01022
91500	0.282273	2.1e-05	0.0003131	0.009942
91500	0.282288	3.2e-05	0.0003079	0.00995
91500	0.282254	2.3e-05	0.0003117	0.009951
91500	0.282296	2.3e-05	0.0003124	0.010088
91500	0.282274	2.9e-05	0.0003083	0.009912
91500	0.28227	3.4e-05	0.0003066	0.009967
91500	0.282298	2.7e-05	0.0003047	0.01

## Sheet: O2
Sample	Seq. in	16O cps	16Osamp/av.std	18O/16O	± abs	δ18O	± ‰
ID	run	(x 109)		drift corrected			1 sigma
MY71
n5322ox_@1	24	2.18099	0.967599	0.00201811	2.03887e-07	6.92595	0.165945
n5322ox_@02	28	2.20941	0.995162	0.0020178	1.46234e-07	6.77097	0.15035
n5322ox_@03	29	2.20723	0.994179	0.00201587	2.28032e-07	5.80967	0.173335
n5322ox_@04	30	2.19355	0.98802	0.00201694	1.62591e-07	6.34372	0.154348
n5322ox_@05	31	2.18012	0.98197	0.00201658	2.03126e-07	6.16377	0.165638
n5322ox_@06	32	2.15926	0.972575	0.00201744	1.49403e-07	6.58954	0.151087
n5322ox_@07	36	2.14743	0.984728	0.00201627	2.59452e-07	6.00747	0.183823
n5322ox_@08	37	2.14282	0.982612	0.00201634	1.97617e-07	6.04307	0.16399
n5322ox_@09	38	2.12672	0.975229	0.00201786	1.44223e-07	6.79964	0.149878
n5322ox_@10	39	2.16128	0.991076	0.00201542	1.49013e-07	5.58538	0.150878
n5322ox_@11	40	2.15007	0.985935	0.00201616	1.48828e-07	5.95228	0.150876
n5322ox_@12	41	2.16283	0.991788	0.0020158	1.91271e-07	5.77133	0.162114
n5322ox_@13	44	2.13118	0.996615	0.00201726	2.63315e-07	6.49981	0.185204
n5322ox_@14	45	2.11838	0.99063	0.00201675	1.48852e-07	6.24802	0.150915
n5322ox_@15	46	2.08962	0.977183	0.00201848	1.60708e-07	7.11087	0.153952
MY72
n5321ox_@1	4	2.29585	0.986242	0.00201595	2.1068e-07	5.84925	0.167893
n5321ox_@02	5	2.29859	0.987419	0.00201828	2.23266e-07	7.01297	0.171935
n5321ox_@03	6	2.29252	0.984809	0.00201795	1.67236e-07	6.84699	0.155611
n5321ox_@04	7	2.29461	0.98571	0.00201762	2.29473e-07	6.68002	0.173885
n5321ox_@05	8	2.28254	0.980523	0.0020187	2.3011e-07	7.22155	0.174144
n5321ox_@06	9	2.28555	0.981817	0.00201903	1.41182e-07	7.38487	0.149237
n5321ox_@07	12	2.27501	0.995128	0.00201711	1.42669e-07	6.42542	0.149471
n5321ox_@08	13	2.27449	0.994904	0.00201798	1.69717e-07	6.86167	0.156267
n5321ox_@09	14	2.2577	0.987557	0.00201792	1.86761e-07	6.83291	0.160939
n5321ox_@10	15	2.25226	0.985176	0.002017	1.36211e-07	6.37405	0.147987
n5321ox_@11	16	2.26518	0.990828	0.00201717	1.90629e-07	6.45505	0.162002
n5321ox_@12	17	2.25282	0.985423	0.00201766	1.82331e-07	6.69971	0.15968
n5321ox_@13	20	2.23572	0.991879	0.00201658	2.19507e-07	6.16237	0.170663
n5321ox_@14	21	2.23173	0.990107	0.00201723	1.64045e-07	6.48586	0.154739
n5321ox_@15	22	2.22842	0.988642	0.00201768	2.26406e-07	6.71405	0.172904
n5321ox_@16	23	2.20918	0.980104	0.00201678	1.57155e-07	6.26417	0.152959
MY73
n5323ox_@1	47	2.11422	0.988686	0.00201845	2.6866e-07	7.09657	0.187124
n5323ox_@02	48	2.11325	0.988232	0.00201864	1.46163e-07	7.19005	0.150381
n5323ox_@03	52	2.06877	0.99052	0.00201917	1.50727e-07	7.45418	0.151507
n5323ox_@04	53	2.06139	0.986985	0.00201764	1.92705e-07	6.69147	0.162626
n5323ox_@05	54	2.05891	0.9858	0.0020191	2.59545e-07	7.4221	0.183988
n5323ox_@06	55	2.05785	0.985289	0.00201907	1.29686e-07	7.4068	0.146671
n5323ox_@07	56	2.05261	0.982784	0.00201823	2.2345e-07	6.98587	0.17199
n5323ox_@08	57	2.04645	0.979834	0.00201797	2.13367e-07	6.85831	0.168822
n5323ox_@09	60	2.03633	0.989416	0.00201861	2.6142e-07	7.17666	0.184611
n5323ox_@10	61	2.03468	0.988616	0.00201881	1.30307e-07	7.27512	0.14679
n5323ox_@11	62	2.03828	0.990364	0.00201682	1.81831e-07	6.28289	0.159496
n5323ox_@12	63	2.0545	0.998248	0.00201923	1.953e-07	7.48453	0.163464
n5323ox_@13	64	2.03158	0.987109	0.00201753	2.06673e-07	6.63599	0.166754
n5323ox_@14	65	2.02654	0.984659	0.00201777	1.78949e-07	6.75591	0.158749
n5323ox_@15	68	2.00994	0.986018	0.00201862	1.9176e-07	7.18004	0.162405
MY74
n5331ox_@1	42	1.90378	0.970568	0.00201467	1.83339e-07	7.21054	0.144781
n5331ox_@2	43	1.88564	0.961322	0.00201473	1.95231e-07	7.24279	0.148545
n5331ox_@3	44	1.88042	0.95866	0.00201482	1.99909e-07	7.28604	0.150066
n5331ox_@4	45	1.88835	0.962703	0.00201488	2.44659e-07	7.31678	0.165518
n5331ox_@5	48	1.86444	0.972558	0.00201452	2.27733e-07	7.13656	0.159474
n5331ox_@6	49	1.86498	0.972843	0.00201489	2.21208e-07	7.32229	0.157222
n5331ox_@7	50	1.85355	0.966878	0.00201393	1.99451e-07	6.8386	0.149878
n5331ox_@8	51	1.83331	0.956319	0.00201425	2.26147e-07	6.99884	0.158909
n5331ox_@9	52	1.84634	0.963116	0.00201516	2.7186e-07	7.45703	0.175622
n5331ox_@10	53	1.81083	0.944597	0.00201413	2.61047e-07	6.93985	0.171516
n5331ox_@11	57	1.80209	0.955727	0.00201441	2.40253e-07	7.08034	0.163911
n5331ox_@12	58	1.81798	0.964154	0.00201452	3.12406e-07	7.13708	0.191418
MY75
n5332ox_@1	59	1.82848	0.969722	0.00201566	1.55204e-07	7.70677	0.136527
n5332ox_@2	60	1.81963	0.965029	0.00201651	2.01149e-07	8.13097	0.150542
n5332ox_@3	61	1.80647	0.958049	0.00201613	1.90488e-07	7.94324	0.147088
n5332ox_@4	62	1.82319	0.966914	0.00201432	2.2706e-07	7.0351	0.159231
n5332ox_@5	65	1.81442	0.983102	0.00201608	2.31015e-07	7.91375	0.160688
n5332ox_@6	66	1.78095	0.964968	0.0020139	2.427e-07	6.82664	0.164772
n5332ox_@7	67	1.78733	0.968424	0.00201541	1.88046e-07	7.5833	0.146285
n5332ox_@8	68	1.78798	0.968777	0.00201685	3.50084e-07	8.29846	0.206852
MY76
n5324ox_@1	69	2.07229	1.01661	0.00201615	1.86781e-07	5.95031	0.16085
n5324ox_@02	70	2.05839	1.00979	0.00201645	2.53578e-07	6.10017	0.18182
n5324ox_@03	71	2.04512	1.00328	0.00201709	2.46388e-07	6.41767	0.179421
n5324ox_@04	72	1.69811	0.833044	0.00201548	2.62505e-07	5.61204	0.184841
n5324ox_@05	76	2.03723	1.00818	0.00201698	1.30167e-07	6.36066	0.146652
n5324ox_@06	77	2.03001	1.00461	0.00201587	1.4333e-07	5.8065	0.149554
n5324ox_@07	78	2.06022	1.01956	0.00201407	1.99895e-07	4.91157	0.164544
n5324ox_@08	79	1.9951	0.987336	0.00202099	2.0732e-07	8.36244	0.167129
n5324ox_@09	80	1.98831	0.983976	0.00201977	2.5825e-07	7.7534	0.183573
n5324ox_@10	83	1.99369	0.998211	0.00201506	1.52745e-07	5.40589	0.151766
n5324ox_@11	84	1.98909	0.995908	0.00201714	2.39302e-07	6.44287	0.177067
n5324ox_@12	85	2.00375	1.00325	0.00201666	1.73533e-07	6.20355	0.157214
n5324ox_@13	86	1.92261	0.962624	0.00201471	2.51341e-07	5.22778	0.180977
n5324ox_@14	87	1.968	0.985349	0.00201811	1.84217e-07	6.92836	0.160232
MY109
n5325ox_@1	23	2.19225	0.983107	0.00201411	1.97332e-07	5.03249	0.13425
n5325ox_@02	24	2.17434	0.975078	0.00201414	2.17332e-07	5.05222	0.141592
n5325ox_@03	25	2.17751	0.976496	0.00201463	2.05806e-07	5.29251	0.137337
n5325ox_@04	26	2.16796	0.972215	0.00201448	1.81234e-07	5.21842	0.128601
n5325ox_@05	27	2.16594	0.971311	0.0020148	2.20967e-07	5.37937	0.142978
n5325ox_@06	28	2.16695	0.971761	0.00201468	1.26683e-07	5.31926	0.111529
n5325ox_@07	31	2.15501	0.98749	0.00201494	1.69856e-07	5.4498	0.124767
n5325ox_@08	32	2.13518	0.978401	0.00201377	1.47301e-07	4.86724	0.117518
n5325ox_@09	33	2.13858	0.97996	0.00201474	1.85273e-07	5.35154	0.130008
n5325ox_@10	34	2.11171	0.967649	0.00201474	1.53602e-07	5.35131	0.119505
n5325ox_@11	35	2.10231	0.963341	0.00201421	2.21076e-07	5.08261	0.143002
n5325ox_@12	36	2.07864	0.952493	0.00201404	2.90765e-07	4.99755	0.170755
MY145
n5329ox_@1	32	1.85072	0.985654	0.00201362	3.31117e-07	5.78676	0.214282
n5329ox_@02	33	1.84127	0.980622	0.00201281	1.86521e-07	5.38109	0.166103
n5329ox_@03	34	1.83808	0.978919	0.0020136	1.78922e-07	5.78017	0.164091
n5329ox_@04	37	1.80997	0.993762	0.00201326	2.42408e-07	5.60877	0.18293
n5329ox_@05	38	1.80122	0.988955	0.00201293	2.5292e-07	5.44228	0.186362
n5329ox_@06	39	1.79079	0.98323	0.00201293	1.40881e-07	5.44523	0.154716
n5329ox_@07	40	1.79565	0.985896	0.00201286	2.48332e-07	5.40936	0.184843
n5329ox_@08	41	1.77622	0.975231	0.00201309	1.97311e-07	5.52098	0.169141
n5329ox_@09	42	1.77571	0.97495	0.0020131	1.3773e-07	5.52986	0.154031
n5329ox_@10	45	1.75273	0.987966	0.00201278	2.76132e-07	5.36625	0.194248
n5329ox_@11	46	1.74734	0.984925	0.00201311	1.6051e-07	5.53571	0.159335
n5329ox_@12	47	1.74302	0.98249	0.00201276	2.09241e-07	5.35625	0.172595
n5329ox_@13	48	1.74838	0.985513	0.00201266	1.79507e-07	5.30638	0.164193
n5329ox_@14	49	1.73661	0.978879	0.00201291	2.33532e-07	5.43158	0.180064
n5329ox_@15	50	1.72661	0.97324	0.00201266	3.24786e-07	5.31028	0.211856
n5329ox_@16	53	1.71966	1.00197	0.00201279	1.4953e-07	5.37159	0.15668
MY149
n5327ox_@1	4	2.15728	0.981785	0.00201343	1.46177e-07	5.69233	0.155943
n5327ox_@02	5	2.12701	0.968008	0.00201174	2.28635e-07	4.84746	0.178458
n5327ox_@03	6	2.11944	0.964564	0.00201312	1.59617e-07	5.53674	0.159116
n5327ox_@04	7	2.10556	0.958247	0.00201336	1.45663e-07	5.65683	0.155821
n5327ox_@05	8	2.10057	0.955976	0.00201342	2.14104e-07	5.68825	0.174084
n5327ox_@06	9	2.05849	0.936823	0.00201289	2.31502e-07	5.42272	0.179421
n5327ox_@07	12	2.01564	0.985312	0.00201299	1.30606e-07	5.47541	0.152498
n5327ox_@08	13	2.01845	0.986689	0.00201255	2.08878e-07	5.25597	0.172476
n5327ox_@09	14	1.99293	0.974213	0.00201288	1.31222e-07	5.41795	0.15262
n5327ox_@10	15	1.98848	0.972037	0.00201271	1.92743e-07	5.33201	0.167826
n5327ox_@11	16	1.9622	0.959192	0.00201309	1.79149e-07	5.52113	0.164122
n5327ox_@12	17	1.94189	0.949264	0.00201276	2.76901e-07	5.35645	0.194515
n5327ox_@13	20	1.91455	0.980415	0.00201347	1.85549e-07	5.7118	0.165874
n5327ox_@14	21	1.92583	0.986193	0.00201225	1.52602e-07	5.1016	0.157371
MY150
n5328ox_@1	22	1.92084	0.983637	0.0020128	1.72567e-07	5.37692	0.162371
n5328ox_@2	23	1.91233	0.979277	0.00201291	2.3827e-07	5.43138	0.181577
n5328ox_@3	24	1.90023	0.97308	0.00201276	2.27214e-07	5.35741	0.178068
n5328ox_@4	25	1.88915	0.967405	0.00201319	2.30363e-07	5.57509	0.179078
n5328ox_@5	26	1.87909	0.962254	0.00201207	1.94592e-07	5.01352	0.168312
n5328ox_@6	29	1.84281	0.981439	0.00201317	1.57334e-07	5.56093	0.158562
n5328ox_@7	30	1.84628	0.983285	0.002013	2.80799e-07	5.48034	0.195889
n5328ox_@8	31	1.83294	0.976182	0.00201334	2.3772e-07	5.64802	0.181423
MY151
n5330ox_@1	54	1.68746	0.983209	0.00201279	2.19218e-07	5.3753	0.175601
n5330ox_@2	55	1.67428	0.975534	0.00201315	1.41116e-07	5.55265	0.154781
n5330ox_@3	56	1.68245	0.980293	0.00201327	3.35186e-07	5.61095	0.215809
n5330ox_@4	57	1.67208	0.974249	0.00201268	2.25311e-07	5.31695	0.177471

## Sheet: O2 Stds
Sample	Seq. in	16O cps	16Osamp/av.std	18O/16O	± abs	δ18O	± ‰
ID	run	(x 109)		drift corrected
915ox_mt1433_@1	1	2.34931		0.00202383	1.75247e-07	9.88632	0.126872
915ox_mt1433_@2	2	2.34653		0.00202371	1.89137e-07	9.82671	0.131648
915ox_mt1433_@3	3	2.34777		0.00202356	1.2271e-07	9.75063	0.110779
Tem2ox_mt1433_@1	4	2.35171	1.00168	0.00201975	3.38459e-07	7.85072	0.191136
915ox_mt1433_@4	11	2.30187		0.0020239	1.4721e-07	9.91845	0.117854
915ox_mt1433_@5	12	2.29802		0.00202406	2.1388e-07	9.99905	0.140602
Tem2ox_mt1433_@2	13	2.29881	1.00034	0.00202034	2.07566e-07	8.14355	0.138158
915ox_mt1433_@6	20	2.23805		0.00202394	1.72371e-07	9.94232	0.12591
915ox_mt1433_@7	21	2.22992		0.00202371	1.79245e-07	9.82582	0.128224
Tem2ox_mt1433_@3	22	2.27121	1.01852	0.00202019	1.24348e-07	8.06862	0.111096
915ox_mt1433_@8	29	2.19442		0.00202347	2.29502e-07	9.70771	0.146475
915ox_mt1433_@9	30	2.18232		0.00202359	1.32838e-07	9.76336	0.113597
915ox_mt1433_@10	37	2.13517		0.00202398	1.92565e-07	9.96184	0.132865
915ox_mt1433_@11	38	2.12434		0.00202382	1.90641e-07	9.87778	0.13218
915ox_mt1432_@1	1	2.22569		0.00202178	3.7297e-07	9.86596	0.230827
915ox_mt1432_@2	2	2.235		0.00202188	2.80185e-07	9.91361	0.196104
915ox_mt1432_@3	3	2.19731		0.00202199	1.43052e-07	9.96892	0.155756
915ox_mt1432_@4	10	2.06867		0.00202129	2.08775e-07	9.61942	0.172926
915ox_mt1432_@5	11	2.04568		0.00202143	1.8033e-07	9.69159	0.16492
915ox_mt1432_@6	18	1.96791		0.00202181	2.3285e-07	9.87988	0.180318
915ox_mt1432_@7	19	1.9528		0.00202217	2.51769e-07	10.0601	0.186452
915ox_mt1432_@8	27	1.89261		0.00202184	1.56545e-07	9.89589	0.15889
915ox_mt1432_@9	28	1.87766		0.00202187	2.77011e-07	9.9067	0.194997
915ox_mt1432_@10	35	1.81878		0.00202144	2.90593e-07	9.69625	0.199755
915ox_mt1432_@11	36	1.82133		0.00202216	1.62445e-07	10.0535	0.160351
915ox_mt1432_@12	43	1.77262		0.00202167	2.4538e-07	9.80857	0.184331
915ox_mt1432_@13	44	1.77408		0.00202187	2.44486e-07	9.9092	0.18405
915ox_mt1432_@14	51	1.71826		0.0020208	3.47734e-07	9.37549	0.220937
915ox_mt1432_@15	52	1.71627		0.0020213	1.42721e-07	9.62586	0.15564
915ox_mt1432_@16	58	1.67604		0.00202209	2.24747e-07	10.0187	0.1778
915ox_mt1432_@17	59	1.65438		0.00202174	1.89179e-07	9.84581	0.167345
915ox_mt1428_@1	1	2.1011		0.00201976	1.28565e-07	9.75639	0.129764
915ox_mt1428_@2	2	2.09699		0.00201996	1.33437e-07	9.85713	0.130974
915ox_mt1428_@3	3	2.09938		0.00201981	1.90161e-07	9.77939	0.147142
Tem2ox_mt1428_@1	4	2.08042	0.990973	0.00201609	1.65023e-07	7.92137	0.13934
915ox_mt1428_@4	11	2.06601		0.00201992	2.97116e-07	9.8354	0.18554
915ox_mt1428_@5	12	2.05968		0.00202027	2.29316e-07	10.0096	0.160256
915ox_mt1428_@6	19	2.02319		0.00201973	1.69684e-07	9.74093	0.140869
915ox_mt1428_@7	20	2.02805		0.00202021	1.85873e-07	9.98015	0.145811
Tem2ox_mt1428_@2	21	2.01448	0.993307	0.00201573	2.14514e-07	7.74118	0.154967
915ox_mt1428_@8	28	2.00207		0.00202029	1.72565e-07	10.0227	0.141749
915ox_mt1428_@9	29	2.00198		0.00202012	2.94205e-07	9.93793	0.184407
915ox_mt1428_@10	36	1.97159		0.00202035	2.43789e-07	10.0502	0.165413
915ox_mt1428_@11	37	1.96151		0.00201956	1.99148e-07	9.65448	0.150017
Tem2ox_mt1428_@3	38	1.94707	0.99264	0.00201628	1.80289e-07	8.01643	0.14391
915ox_mt1428_@12	46	1.92555		0.00201967	2.06856e-07	9.70924	0.152557
915ox_mt1428_@13	47	1.91705		0.00201989	1.64676e-07	9.81948	0.139412
915ox_mt1428_@14	54	1.88498		0.00201992	3.58999e-07	9.83524	0.210656
915ox_mt1428_@15	55	1.88557		0.00202009	1.87062e-07	9.91848	0.146178
Tem2ox_mt1428_@4	56	1.87503	0.99441	0.00201677	2.5948e-07	8.25844	0.17103
915ox_mt1428_@16	63	1.84843		0.00201993	2.87428e-07	9.84101	0.181762
915ox_mt1428_@17	64	1.84561		0.00201999	1.8419e-07	9.87226	0.145277
915ox_mt1427_@1	1	2.30259		0.00202388	3.36494e-07	9.80737	0.212438
915ox_mt1427_@2	2	2.33976		0.00202434	1.83782e-07	10.0366	0.160446
915ox_mt1427_@3	3	2.32788		0.00202432	1.35404e-07	10.0253	0.148233
915ox_mt1427_@4	10	2.28363		0.0020236	1.86351e-07	9.66722	0.161128
915ox_mt1427_@5	11	2.28615		0.00202389	2.07967e-07	9.81009	0.167475
915ox_mt1427_@6	18	2.25352		0.00202412	1.60675e-07	9.92357	0.154259
915ox_mt1427_@7	19	2.25402		0.00202431	2.10594e-07	10.0215	0.168296
Tem2ox_mt1427_@1	25	2.22932	0.98904	0.00202069	1.47901e-07	8.2119	0.150912
915ox_mt1427_@8	26	2.22093		0.00202396	1.90224e-07	9.84462	0.162248
915ox_mt1427_@9	27	2.22015		0.0020242	2.1019e-07	9.96504	0.168167
Tem2ox_mt1427_@2	33	2.19179	0.987226	0.00202022	1.66472e-07	7.97778	0.155536
915ox_mt1427_@10	34	2.18287		0.00202374	1.79387e-07	9.73574	0.159194
915ox_mt1427_@11	35	2.18074		0.00202387	2.67449e-07	9.79978	0.18695
915ox_mt1427_@12	42	2.14058		0.00202401	1.67871e-07	9.87034	0.156113
915ox_mt1427_@13	43	2.13842		0.00202386	1.79458e-07	9.79617	0.15922
Tem2ox_mt1427_@3	49	2.12771	0.99499	0.00202079	1.27914e-07	8.26295	0.146392
915ox_mt1427_@14	50	2.11817		0.00202398	2.8382e-07	9.85326	0.192757
915ox_mt1427_@15	51	2.08857		0.00202404	2.99316e-07	9.88337	0.198399
915ox_mt1427_@16	58	2.05986		0.00202341	2.18065e-07	9.56875	0.170557
915ox_mt1427_@17	59	2.05811		0.00202367	1.70642e-07	9.70065	0.156826
915ox_mt1427_@18	66	2.03418		0.00202352	2.50329e-07	9.62502	0.181054
915ox_mt1427_@19	67	2.03844		0.00202392	1.31584e-07	9.82577	0.147367
Tem2ox_mt1427_@4	73	2.01987	0.990893	0.00202051	1.80003e-07	8.12241	0.159188
915ox_mt1427_@20	74	2.02193		0.00202407	2.33534e-07	9.90082	0.175517
915ox_mt1427_@21	75	2.02069		0.0020243	2.15865e-07	10.0168	0.169918
915ox_mt1427_@22	81	2.00315		0.00202405	1.60444e-07	9.88906	0.154197
915ox_mt1427_@23	82	1.99726		0.00202449	1.68567e-07	10.1078	0.156322
Tem2ox_mt1427_@5	88	1.97422	0.988465	0.00202009	2.40181e-07	7.91545	0.1775
915ox_mt1427_@24	89	1.97676		0.00202404	2.5834e-07	9.88695	0.183805
915ox_mt1427_@25	90	1.96936		0.00202415	2.68082e-07	9.93852	0.187184

## Sheet: TraceElements
																																								NORMALIZED TO CHUR
Belt	Sample	Analysis	P_31	Ca_44	Sc_45	Ti_49	Fe_57	Sr_88	Y_89	Zr_90	Nb_93	La_139	2SE	Ce_140	2SE	Pr_141	2SE	Nd_146	2SE	Sm_147	2SE	Eu_151	2SE	Gd_157	2SE	Tb_159	2SE	Dy_163	2SE	Ho_165	2SE	Er_166	2SE	Tm_169	2SE	Yb_p172	2SE	Lu_175	2SE	LaN	CeN	PrN	NdN	SmN	EuN	GdN	TbN	DyN	HoN
MMM	MY71	MY71 - 1.d	900	Below LOD	353	Below LOD	520	1.33	4160	354000	123.5	1.05	0.22	8.86	0.67	0.92	0.2	6.3	1.1	11.9	2	0.32	0.26	52.2	5.6	23.8	2.3	334	24	123.5	6.3	664	36	145.9	7	1360	76	259	13	4.34963	14.3042	9.79766	13.2996	77.474	5.4394	252.296	626.811	1305.71	2188.16
MMM	MY71	MY71 - 3.d	1450	Below LOD	419.4	12.3	97	2.24	7580	388900	299	3.76	0.8	20.8	2.3	2.4	0.53	12.5	2.5	19.4	3.7	0.49	0.12	85	8.7	40.5	3	588	27	228.1	5.7	1227	28	267.9	5.3	2504	47	501.8	8.8	15.5758	33.5809	25.5591	26.388	126.302	8.32908	410.826	1066.63	2298.67	4041.46
MMM	MY71	MY71 - 6.d	1970	Below LOD	431	Below LOD	399	2.28	7840	379000	208.8	0.385	0.076	8.36	0.28	0.244	0.054	2.02	0.53	7.5	1.2	0.157	0.076	68.4	4.9	37	1.7	560	19	224.3	5.6	1223	35	271.6	7	2505	59	505	12	1.59486	13.4969	2.59851	4.2643	48.8281	2.66871	330.594	974.454	2189.21	3974.13
MMM	MY71	MY71 - 7.d	2230	920	407	Below LOD	283	2.08	10820	342700	282	1.22	0.11	17.6	0.56	0.86	0.12	6.86	0.67	14.6	1.7	Below LOD	Below LOD	116.5	5.9	57.4	1.8	843	23	330.6	9.7	1660	41	350	10	3110	100	581	17	5.05385	28.4146	9.15868	14.4817	95.0521		563.074	1511.72	3295.54	5857.55
MMM	MY71	MY71 - 8.d	1780	940	411	Below LOD	1210	1.78	4950	348500	109.3	1.92	0.25	9.04	0.39	0.73	0.1	4.19	0.65	7.38	0.85	0.31	0.1	59	4	27.4	1.6	408	25	162	11	853	56	181	10	1725	96	347	17	7.9536	14.5948	7.77423	8.84526	48.0469	5.26942	285.162	721.622	1595	2870.3
MMM	MY71	MY71 - 9.d	1470	490	417	Below LOD	117	1.19	4440	390000	78.1	0.89	0.13	15.68	0.71	0.71	0.12	5.73	0.69	11.9	1.5	0.402	0.097	73.4	4.2	29.2	1.3	378	15	138	4.2	666	20	137.6	4.9	1180	33	237.7	5.9	3.68683	25.3148	7.56124	12.0963	77.474	6.83325	354.761	769.028	1477.72	2445.07
MMM	MY71	MY71 - 10.d	1805	Below LOD	437	Below LOD	93	1.93	7410	387300	225.7	0.61	0.14	10.14	0.47	0.25	0.054	1.73	0.34	5.84	0.8	0.103	0.05	66.9	2.8	35	1.1	554	16	230.6	6.5	1218	31	261.7	6.9	2314	66	470	12	2.52693	16.3707	2.66241	3.6521	38.0208	1.75081	323.345	921.78	2165.75	4085.75
MMM	MY71	MY71 - 11.d	1350	Below LOD	437	Below LOD	473	1.3	4650	398900	65.6	0.58	0.1	9.57	0.79	0.324	0.054	2.4	0.39	6.22	0.74	0.1	0.056	59.2	4.9	27.2	1.7	390	26	151.2	8	786	44	168.2	9.9	1482	78	300	17	2.40265	15.4504	3.45048	5.0665	40.4948	1.69981	286.129	716.355	1524.63	2678.95
MMM	MY71	MY71 - 12.d	2176	Below LOD	436	Below LOD	50	2.79	7650	380400	168.9	0.288	0.061	12	0.39	0.214	0.05	1.49	0.3	5.75	0.57	0.025	0.027	64.2	3.1	34.2	1.1	542	13	227.9	4.4	1290	32	318	9.3	3292	98	695	26	1.19304	19.3736	2.27902	3.14545	37.4349	0.424953	310.295	900.711	2118.84	4037.92
MMM	MY71	MY71 - 13.d	1256	Below LOD	437	Below LOD	570	1.85	6284	392100	220.6	0.8	0.14	8.98	0.33	0.412	0.085	2.11	0.43	6.2	1.2	0.167	0.068	54.8	3.4	28.7	1.4	444	15	181.9	4.7	992	15	225.3	3.9	2121	39	448.6	8.1	3.314	14.4979	4.38765	4.4543	40.3646	2.83869	264.862	755.86	1735.73	3222.89
MMM	MY71	MY71 - 14.d	1480	Below LOD	423	4	49	1.61	6480	404900	173.7	1.1	0.21	10.12	0.56	0.6	0.11	4.84	0.86	10.1	1.3	0.34	0.13	73.1	5.8	35.2	2	515	24	197	9	1024	43	215.4	8.9	1847	62	376	15	4.55675	16.3384	6.38978	10.2174	65.7552	5.77936	353.311	927.048	2013.29	3490.43
MMM	MY72	MY72 - 1.d	1180	1800	380.1	3.1	63	2.16	2180	422400	17.5	1.5	1.3	17.4	4.1	1.05	0.74	8.6	5	4.7	1.7	0.56	0.13	27.3	2.8	10.79	0.5	154.6	5.6	64.6	2.7	350	15	78.9	3.9	749	39	162.5	6.7	6.21375	28.0917	11.1821	18.155	30.599	9.51895	131.948	284.172	604.378	1144.58
MMM	MY72	MY72 - 4.d	590	1220	381	1.7	Below LOD	1.04	1270	421000	2.36	1.11	0.39	17.9	2.2	0.69	0.23	4.3	1	4.59	0.67	0.84	0.17	23.1	2.4	7.89	0.74	99.8	8.8	37.8	3.3	197	17	41.4	3.3	389	33	85.2	6.8	4.59818	28.8989	7.34824	9.07748	29.8828	14.2784	111.648	207.796	390.149	669.738
MMM	MY72	MY72 - 5.d	620	Below LOD	374	Below LOD	90	1.39	2799	405100	34.6	0.141	0.033	13.83	0.42	0.172	0.039	1.15	0.23	1.7	0.32	0.408	0.082	19.4	1.2	9.54	0.41	157.9	4.1	70.4	1.4	436.2	9.1	113	2.8	1233	26	293.6	6.6	0.584093	22.3281	1.83174	2.4277	11.0677	6.93524	93.7651	251.251	617.279	1247.34
MMM	MY72	MY72 - 6.d	271	Below LOD	356.8	Below LOD	896	0.63	1189	404600	13.56	0.24	0.15	8.28	0.4	0.143	0.067	0.88	0.37	1.75	0.4	0.214	0.077	11.3	1.1	5.25	0.33	79.1	3.4	34.7	1.2	197.9	7.5	46.3	1.4	452	16	99.4	2.8	0.9942	13.3678	1.5229	1.85772	11.3932	3.6376	54.6158	138.267	309.226	614.812
MMM	MY72	MY72 - 7.d	411	Below LOD	368.2	7.1	74	2.06	2733	404200	36.5	0.87	0.17	19.6	1.1	0.94	0.2	5.13	0.95	4.55	0.95	1.82	0.39	23.2	1.7	10.85	0.39	162.7	5.1	72.5	2	436	12	105.6	2.8	1140	30	262.9	8.3	3.60398	31.6435	10.0106	10.8296	29.6224	30.9366	112.131	285.752	636.044	1284.55
MMM	MY72	MY72 - 8.d	1600	2300	379	5.9	Below LOD	2.39	2570	408000	28.9	2.39	0.55	22	2	1.31	0.29	7.9	1.6	5.3	0.9	0.81	0.14	24.2	1.3	9.71	0.54	153.5	7.3	68.4	3.5	402	20	101.2	5.1	1052	59	250	13	9.90058	35.5182	13.951	16.6772	34.5052	13.7685	116.965	255.728	600.078	1211.91
MMM	MY72	MY72 - 9.d	535	Below LOD	479	6.4	Below LOD	0.46	2125	412900	4.54	Below LOD	Below LOD	14.09	0.37	0.091	0.017	1.74	0.21	4.26	0.51	1.24	0.17	32	2.1	11.66	0.56	158.8	7.7	64.1	2.7	327	13	67.6	3	621	25	131.9	4.8	NaN	22.7478	0.969116	3.67321	27.7344	21.0777	154.664	307.085	620.797	1135.72
MMM	MY72	MY72 - 10.d	434	Below LOD	361.6	Below LOD	Below LOD	1.03	2585	386200	28.7	0.081	0.032	19.84	0.51	0.127	0.042	1.06	0.22	3.37	0.49	0.6	0.12	25.6	1.5	11.39	0.58	171.2	4.5	73.6	2.1	412.8	9.2	97.2	2.5	960	23	206.6	4.7	0.335543	32.031	1.3525	2.2377	21.9401	10.1989	123.731	299.974	669.273	1304.04
MMM	MY72	MY72 - 11.d	228	Below LOD	373	Below LOD	Below LOD	0.477	868	416000	7.9	Below LOD	Below LOD	8.72	0.26	0.0068	0.0071	0.254	0.088	1.06	0.26	0.146	0.052	8.94	0.96	4.13	0.32	60.3	3.7	26	1.7	142.8	9.8	33.7	2.6	331	27	74.3	5.2	NaN	14.0781	0.0724175	0.536204	6.90104	2.48173	43.2093	108.77	235.731	460.666
MMM	MY72	MY72 - 12.d	613	Below LOD	378	Below LOD	Below LOD	0.93	3940	413500	5.75	0.73	0.17	54.3	4.6	0.768	0.091	9.3	1.3	14.4	1.7	2.81	0.46	75.3	6.7	25.4	2	316	22	118.1	8.2	583	38	121.2	7.5	1149	66	242	14	3.02403	87.6655	8.17891	19.6327	93.75	47.7647	363.944	668.949	1235.34	2092.49
MMM	MY72	MY72 - 13.d	910	500	400.8	1.6	39.5	0.85	2302	421900	12	0.263	0.079	17	1.3	0.246	0.073	2.48	0.61	4.67	0.79	0.95	0.17	31	2.5	11.89	0.66	165.3	5.2	68.2	2	362.1	9	80.1	2.1	759	14	165.2	4.6	1.08948	27.4459	2.61981	5.23538	30.4036	16.1482	149.831	313.142	646.208	1208.36
MMM	MY72	MY72 - 15.d	134	Below LOD	363	2.5	Below LOD	0.341	470	415000	1.45	Below LOD	Below LOD	6.7	1.1	0.026	0.014	0.47	0.2	0.77	0.33	0.213	0.076	6.2	1.5	2.55	0.53	35.7	6.8	13.9	2.3	71	11	16.9	2.5	160	21	36.4	4.5	NaN	10.8169	0.27689	0.992189	5.01302	3.6206	29.9662	67.1583	139.562	246.279
MMM	MY72	MY72 - 16.d	396	Below LOD	379.8	3.9	45	1.18	2439	404000	38	1.03	0.13	20.31	0.86	0.91	0.14	5.73	0.83	5.43	0.87	0.72	0.14	33	2.6	13.25	0.74	184.2	8.2	75.3	3.8	392	17	85.1	4	802	36	170.7	8.5	4.26678	32.7898	9.69116	12.0963	35.3516	12.2387	159.497	348.96	720.094	1334.16
MMM	MY72	MY72 - 17.d	662	900	384	3.2	Below LOD	1.16	3380	403500	11.9	3.02	0.48	31.3	2.9	1.85	0.24	12.2	1.5	13.2	1.6	1.7	0.19	63.8	4.9	21.9	1.6	273	18	103	6.4	519	35	106.6	6.8	953	63	197	13	12.5104	50.5328	19.7018	25.7547	85.9375	28.8968	308.362	576.771	1067.24	1824.95
MMM	MY72	MY72 - 18.d	459	Below LOD	383.1	Below LOD	Below LOD	0.99	3214	415500	37	0.31	0.15	21.9	0.66	0.2	0.064	1.82	0.23	3.94	0.59	0.6	0.12	36.6	1.8	15.88	0.45	230.6	6.1	96.2	2.5	512	14	113	2.8	1054	24	217.1	4.7	1.28418	35.3568	2.12993	3.84209	25.651	10.1989	176.897	418.225	901.486	1704.46
MMM	MY72	MY72 - 20.d	283	Below LOD	377.5	Below LOD	Below LOD	0.92	2869	400900	35.1	Below LOD	Below LOD	20.1	0.5	0.022	0.014	0.64	0.13	3.06	0.49	0.408	0.086	28.5	1.7	12.69	0.4	191.4	4.1	82.9	1.6	456	11	107.5	2.7	1069	34	234	7.2	NaN	32.4508	0.234292	1.35107	19.9219	6.93524	137.748	334.211	748.241	1468.82
MMM	MY73	MY73 - 1.d	810	Below LOD	402.6	5.6	103	1.34	3310	402400	10.1	2.21	0.89	55.6	4.6	1.19	0.39	9.1	1.8	14.5	1.9	2.32	0.36	66.1	4.6	21.5	1.2	271	13	106	4.3	523	24	106.5	5.3	998	42	206.8	8.9	9.15493	89.7643	12.6731	19.2105	94.401	39.4357	319.478	566.237	1059.42	1878.1
MMM	MY73	MY73 - 2.d	267	Below LOD	394	2	Below LOD	0.56	1661	421900	15.2	Below LOD	Below LOD	21.05	0.58	0.063	0.024	1.37	0.23	4.15	0.66	0.37	0.11	28.8	1.5	10.18	0.43	140.3	4.7	54.1	1.8	266.3	8.3	53.8	1.7	477	14	99.1	3.4	NaN	33.9845	0.670927	2.89213	27.0182	6.28931	139.198	268.106	548.475	958.54
MMM	MY73	MY73 - 4.d	148	Below LOD	403	3.2	Below LOD	0.331	760	431000	2.36	0.026	0.012	8.87	0.49	0.061	0.018	1.43	0.25	2.8	0.5	0.56	0.14	15.7	1.3	4.95	0.33	65.2	3.3	24.4	1.2	121.3	6.3	25.3	1.2	231	13	49.1	2.8	0.107705	14.3203	0.649627	3.01879	18.2292	9.51895	75.8821	130.366	254.887	432.318
MMM	MY73	MY73 - 5.d	343	Below LOD	386	6.5	Below LOD	0.368	947	416000	1.68	0.0083	0.0073	12.65	0.25	0.075	0.02	1.42	0.24	3.1	0.56	0.9	0.12	17.4	0.95	5.94	0.2	77.6	2.5	29	1.1	151.6	4.6	32.1	1.1	307	13	69.8	2.4	0.0343828	20.423	0.798722	2.99768	20.1823	15.2983	84.0986	156.439	303.362	513.82
MMM	MY73	MY73 - 6.d	312	Below LOD	388	4.7	Below LOD	0.381	734	419000	2.36	Below LOD	Below LOD	8.61	0.29	0.065	0.018	0.76	0.16	1.82	0.38	0.56	0.1	12.4	0.99	4.31	0.24	58.4	2.1	22.87	0.64	121.4	3.9	26.6	1	256.8	7.7	57.9	1.5	NaN	13.9005	0.692226	1.60439	11.849	9.51895	59.9323	113.511	228.303	405.209
MMM	MY73	MY73 - 7.d	302	Below LOD	385	5.6	Below LOD	0.98	644	399000	2.07	0.43	0.11	11.1	0.72	0.136	0.027	1.06	0.19	1.98	0.45	0.505	0.099	12.74	0.91	4.21	0.23	55.5	3.3	21.5	1.2	101	5.1	20.65	0.98	194.8	9.4	40.2	2.1	1.78128	17.9206	1.44835	2.2377	12.8906	8.58406	61.5756	110.877	216.966	380.936
MMM	MY73	MY73 - 8.d	4300	9000	391.3	5.7	Below LOD	14.5	1333	414000	9.2	32	15	92	38	11.1	5.2	53	24	13.1	4.3	1.32	0.28	32.5	5.5	9.8	1.2	112.2	8.8	42.7	2.6	210	11	43.8	2.1	405	18	85.5	3.6	132.56	148.531	118.211	111.885	85.2865	22.4375	157.081	258.098	438.624	756.556
MMM	MY73	MY73 - 9.d	3480	Below LOD	423	Below LOD	57	1.3	6480	369000	29.1	4.45	0.72	27.2	2	4.02	0.53	32.2	3.3	37.9	4.8	1.88	0.34	138	16	43.9	4.6	509	44	171	13	779	47	154.8	8.3	1339	64	251	10	18.4341	43.9135	42.8115	67.9755	246.745	31.9565	666.989	1156.18	1989.84	3029.77
MMM	MY73	MY73 - 10.d	511	Below LOD	362.4	1.9	Below LOD	0.82	2703	381600	37.8	Below LOD	Below LOD	12.32	0.32	0.0151	0.0074	0.84	0.17	3.21	0.41	0.055	0.038	36.2	1.1	15.16	0.62	207.2	5.7	83.3	2.1	422	11	87.6	2.2	792	20	162.7	4	NaN	19.8902	0.160809	1.77327	20.8984	0.934897	174.964	399.263	810.008	1475.9
MMM	MY73	MY73 - 13.d	430	Below LOD	434	Below LOD	Below LOD	0.445	1481	409000	13.1	0.051	0.039	10.73	0.47	0.086	0.032	1.22	0.25	3.37	0.49	0.196	0.063	28.8	1.8	9.99	0.53	133.7	6.6	50.6	2.4	237.3	9.5	44.9	1.8	376.3	9.9	75.1	2	0.211268	17.3232	0.915868	2.57547	21.9401	3.33163	139.198	263.102	522.674	896.527
MMM	MY73	MY73 - 14.d	363	Below LOD	404	3.1	Below LOD	0.63	2342	407000	13.64	0.25	0.16	21.69	0.87	0.317	0.062	4.25	0.48	8.59	0.94	1.67	0.22	47.3	3.1	15.69	0.73	200	10	74.2	2.4	364	13	75.2	2.5	685	23	141.8	5.2	1.03563	35.0178	3.37593	8.97192	55.9245	28.3869	228.613	413.221	781.861	1314.67
MMM	MY73	MY73 - 15.d	451	Below LOD	393	Below LOD	Below LOD	0.54	1865	394000	8.24	0.019	0.01	16.59	0.82	0.148	0.033	3.14	0.36	5.91	0.7	1.17	0.16	35	2.5	12.3	0.7	155.3	6.2	59.2	2.2	295	11	61.8	2.5	543	20	114.2	5.1	0.0787075	26.784	1.57614	6.62867	38.4766	19.8878	169.164	323.94	607.115	1048.9
MMM	MY74	MY74 - 1.d	264	Below LOD	403	9.5	Below LOD	0.339	651	440000	1.6	0.17	0.12	16.85	0.59	0.1	0.044	0.87	0.19	1.95	0.37	0.286	0.071	12.47	0.89	4.45	0.24	55	1.7	20.77	0.7	98.7	2.9	20.21	0.68	175.5	5	37.2	1.1	0.704225	27.2037	1.06496	1.83661	12.6953	4.86147	60.2707	117.198	215.012	368.001
MMM	MY74	MY74 - 2.d	462	570	404	15.6	Below LOD	0.42	1950	418000	1.62	0.042	0.014	18.29	0.94	0.395	0.041	5.4	0.41	9.92	0.91	1.28	0.18	48	2.8	14.92	0.82	171.2	9.3	61.4	3.3	276	14	51.4	2.8	425	22	85.3	4.5	0.173985	29.5286	4.2066	11.3996	64.5833	21.7576	231.996	392.942	669.273	1087.88
MMM	MY74	MY74 - 4.d	880	980	406	25.6	61	1.41	1387	422000	1.17	5.1	1	31.5	2.3	2.13	0.3	13.3	1.1	11.7	1	1.22	0.16	39.1	1.8	11.63	0.64	125.9	5.5	43.8	1.3	190.7	6.4	36.2	1.5	300	10	58.9	2.3	21.1268	50.8557	22.6837	28.0768	76.1719	20.7377	188.98	306.294	492.181	776.045
MMM	MY74	MY74 - 6.d	311	Below LOD	406	14.7	Below LOD	0.335	823	435000	1.3	0.0059	0.0063	12.61	0.41	0.117	0.021	1.82	0.24	3.54	0.48	0.54	0.11	18.4	1.4	6.06	0.37	73.7	3.7	26.5	1.4	126.6	6.7	24.4	1.3	212	12	43.1	2.2	0.0244408	20.3584	1.24601	3.84209	23.0469	9.17899	88.9319	159.6	288.116	469.525
MMM	MY74	MY74 - 8.d	320	Below LOD	421	16.4	Below LOD	0.45	718	450000	1.25	0.51	0.8	13.3	2.2	0.24	0.31	1.6	0.95	2.6	0.54	0.57	0.11	15	1.4	4.94	0.46	62.9	5.1	22.6	1.6	108	8	21.4	1.5	190	12	39.5	2.6	2.11268	21.4724	2.55591	3.37767	16.9271	9.68893	72.4988	130.103	245.895	400.425
MMM	MY74	MY74 - 12.d	1250	1300	413	9.4	289	3	821	436000	1.8	7.8	3.8	35.1	9.6	2.5	1.1	10.6	4.3	3.58	0.78	0.6	0.1	17.2	1.2	5.55	0.34	70.6	3.2	26.9	1.1	129.8	5.2	26.4	1	238	12	50.2	2.1	32.3115	56.6677	26.6241	22.377	23.3073	10.1989	83.1319	146.168	275.997	476.612
MMM	MY74	MY74 - 13.d	234	Below LOD	404.2	10.3	Below LOD	0.416	1150	441000	1.08	0.19	0.14	12.33	0.82	0.256	0.072	3	0.7	4.77	0.84	0.83	0.15	27.1	3.9	8.7	1.1	104	13	37.9	4.7	180	22	34.5	4	295	33	60.1	6.5	0.787075	19.9064	2.7263	6.33312	31.0547	14.1084	130.981	229.128	406.568	671.51
MMM	MY75	MY75 - 1.d	252	Below LOD	437	8	Below LOD	0.354	1278	443000	2.68	Below LOD	Below LOD	5.47	0.32	0.164	0.026	2.97	0.31	6.08	0.87	0.477	0.09	32.9	2.1	10.06	0.64	119.4	5.9	43.5	1.9	195.9	7.3	39.5	1.6	337	11	68.7	2.4	NaN	8.83113	1.74654	6.26979	39.5833	8.10811	159.014	264.946	466.771	770.73
MMM	MY75	MY75 - 3.d	779	Below LOD	414	2	Below LOD	0.94	4150	411500	23.5	0.257	0.078	23.5	1.9	0.388	0.089	4.29	0.76	9.1	1.3	0.45	0.1	62.8	5.2	24.1	1.8	337	23	127.7	8	652	37	131.8	7.3	1181	65	229	10	1.06462	37.9399	4.13206	9.05636	59.2448	7.64916	303.528	634.712	1317.44	2262.58
MMM	MY75	MY75 - 4.d	2300	1310	374.1	Below LOD	262	1.85	4290	403800	56.2	1.83	0.18	16.08	0.73	1.54	0.17	12.8	2	32.1	6.2	3.55	0.71	109	20	34.4	5	377	35	132.1	8.3	648	30	130.3	4.5	1138	35	224.4	4.3	7.58078	25.9606	16.4004	27.0213	208.984	60.3434	526.825	905.978	1473.81	2340.54
MMM	MY75	MY75 - 5.d	1481	360	399.6	2.8	710	1.91	5950	389000	62.3	0.67	0.14	16.89	0.66	0.65	0.11	5.7	1.2	12.2	1.7	0.376	0.099	88.4	5.4	35.2	1.9	485	20	188.7	6	948	26	192.2	5.2	1671	40	328.9	6.5	2.77548	27.2683	6.92226	12.0329	79.4271	6.3913	427.26	927.048	1896.01	3343.37
MMM	MY75	MY75 - 6.d	330	Below LOD	380	Below LOD	Below LOD	0.539	1731	408800	3.65	Below LOD	Below LOD	10.59	0.41	0.098	0.026	2.41	0.28	6.41	0.76	0.458	0.091	35.9	1.8	12.02	0.56	157	5	56.2	1.7	270.7	8.8	52.9	1.8	454	14	91	2.5	NaN	17.0972	1.04366	5.08761	41.7318	7.78514	173.514	316.566	613.761	995.748
MMM	MY75	MY75 - 7.d	226	Below LOD	369.8	3.2	Below LOD	0.43	1452	415600	3.04	Below LOD	Below LOD	8.27	0.31	0.032	0.012	0.82	0.19	3.66	0.45	0.176	0.071	24.9	1.5	9.25	0.41	123.4	4.5	47.7	2	237	9.5	48.1	1.9	419	18	85.3	3.4	NaN	13.3516	0.340788	1.73105	23.8281	2.99167	120.348	243.613	482.408	845.145
MMM	MY75	MY75 - 8.d	422	Below LOD	402.2	3.2	29	0.55	2432	411000	13	0.026	0.015	20.45	0.5	0.139	0.025	2.49	0.36	6.4	0.43	0.378	0.086	45.6	1.9	16	0.52	211.8	4.6	78.2	1.3	374.4	7.3	75	1.7	641	16	128.5	2.6	0.107705	33.0158	1.4803	5.25649	41.6667	6.42529	220.396	421.385	827.991	1385.54
MMM	MY76	MY76 - 1.d	388	Below LOD	317.9	238	238	2.14	3480	312500	9.51	0.479	0.069	35.3	1.6	0.945	0.061	17.7	1.4	28.7	1.8	3.1	0.31	146.6	9	46.2	2.6	489	26	170.6	9.1	733	36	136.1	6.6	1204	55	227	10	1.98426	56.9906	10.0639	37.3654	186.849	52.6942	708.555	1216.75	1911.65	3022.68
MMM	MY76	MY76 - 2.d	3600	Below LOD	374	640	640	7	9800	375000	253	55	26	47	18	9.4	4.8	75	49	150	110	24	30	360	130	185	69	1450	450	510	110	2120	340	487	77	7000	3300	800	110	227.838	75.8799	100.106	158.328	976.563	407.955	1739.97	4872.27	5668.49	9036.14
MMM	MY76	MY76 - 3.d	2670	Below LOD	443	Below LOD	Below LOD	3.35	8540	392000	143.4	3.72	0.33	15.1	1.3	1.123	0.095	9.6	1.1	19.6	1.8	0.47	0.12	118.1	8.5	54.9	4.2	711	59	291	26	1540	160	386	44	4320	550	880	110	15.4101	24.3784	11.9595	20.266	127.604	7.98912	570.807	1445.88	2779.52	5155.92
MMM	MY76	MY76 - 4.d	1450	Below LOD	436.3	259	259	2.32	7170	427400	170	1.22	0.16	11.1	0.8	0.2	0.042	1.02	0.3	4.11	0.73	0.063	0.033	61.3	3.4	33.5	1.3	502	15	218.4	5.2	1161	26	266	10	2700	150	542	33	5.05385	17.9206	2.12993	2.15326	26.7578	1.07088	296.278	882.275	1962.47	3869.6
MMM	MY76	MY76 - 5.d	2319	Below LOD	376.6	231	231	3.04	9400	386000	78	3.3	1.1	26.3	1.9	0.86	0.23	8.2	1.6	20.1	1.9	0.368	0.087	147.9	4.9	64.7	1.2	840	12	342.6	4.4	1652	25	343.4	4.3	3198	40	610.1	8.9	13.6703	42.4604	9.15868	17.3105	130.859	6.25531	714.838	1703.98	3283.82	6070.16
MMM	MY76	MY76 - 7.d	1810	Below LOD	450	220	220	3.31	8580	421000	296	57	28	17.7	5.4	16	16	16.2	5.6	57	43	0.65	0.25	141	50	51	11	648	89	275	43	1142	91	276	24	4000	1100	423	39	236.123	28.576	170.394	34.1989	371.094	11.0488	681.489	1343.17	2533.23	4872.43
MMM	MY76	MY76 - 8.d	3190	9400	403.9	73	73	104	11980	406800	108.1	3220	280	217	20	138	10	496	31	196	12	4.37	0.46	274	14	87.5	4.2	1072	41	420	16	1943	52	418	13	3930	110	727	17	13338.9	350.339	1469.65	1047.08	1276.04	74.2818	1324.31	2304.45	4190.77	7441.53
MMM	MY76	MY76 - 9.d	3070	440	304	1140	1140	3.13	10700	255000	339	300	110	99	31	26.2	9.2	102	35	177	57	6.6	2.3	700	200	237	63	2280	500	710	140	2720	390	576	58	5720	490	1042	69	1242.75	159.832	279.02	215.326	1152.34	112.188	3383.28	6241.77	8913.21	12579.7
MMM	MY76	MY76 - 11.d	4420	Below LOD	427	1580	1580	3.78	12500	389000	439	59.7	4.5	63.7	3.4	17.7	1.1	120.7	9.2	158	15	4.9	1.1	425	41	145	14	1460	140	451	28	1884	89	394	16	3670	140	669	18	247.307	102.841	188.498	254.803	1028.65	83.2908	2054.13	3818.8	5707.58	7990.79
MMM	MY76	MY76 - 12.d	2100	Below LOD	441	1190	1190	8.3	8410	406000	181	15.1	2	33	2.7	4.83	0.52	32.3	4.5	33.8	6	0.75	0.24	153	14	57.7	3.4	728	28	287.3	9.3	1428	35	334	10	3380	110	655	19	62.5518	53.2774	51.4377	68.1866	220.052	12.7486	739.488	1519.62	2845.97	5090.36
MMM	MY76	MY76 - 13.d	1440	Below LOD	430	1140	1140	1.87	6120	396000	175	8.3	1.8	15	2.4	2.03	0.42	17	11	17.9	3.6	0.34	0.14	93.7	7.6	40.8	2	513	21	210.7	7.1	1019	39	225.4	9.7	2340	110	440	16	34.3828	24.217	21.6187	35.8877	116.536	5.77936	452.876	1074.53	2005.47	3733.17
MMM	MY76	MY76 - 14.d	4110	Below LOD	479	320	320	3.18	12300	416000	142	14.8	4	30.8	6.6	6.6	2	38	11	72	22	3.6	1.5	281	65	105	20	1180	180	432	53	2000	170	457	38	4600	370	876	69	61.309	49.7255	70.2875	80.2195	468.75	61.1933	1358.14	2765.34	4612.98	7654.15
WPA	MY109	MY109 - 1.d	389	Below LOD	434	6.9	Below LOD	0.437	1077	443000	0.553	Below LOD	Below LOD	6.62	0.29	0.074	0.02	1.29	0.25	3.11	0.47	0.63	0.12	18.8	1.4	6.53	0.42	84.9	4.2	34.8	1.4	172.3	5.9	35.6	1.1	334	11	72.5	2.7	NaN	10.6878	0.788072	2.72324	20.2474	10.7088	90.8652	171.978	331.9	616.584
WPA	MY109	MY109 - 2.d	313	Below LOD	441	8.4	Below LOD	0.56	1720	446000	0.632	Below LOD	Below LOD	8.77	0.32	0.155	0.028	2.41	0.24	5.53	0.61	1.21	0.16	29.9	1.8	10.15	0.36	132.1	4.6	55.6	1.4	271	7.4	55.3	1.7	509	17	108.9	3.2	NaN	14.1589	1.65069	5.08761	36.0026	20.5677	144.514	267.316	516.419	985.117
WPA	MY109	MY109 - 3.d	1740	2020	414	7.7	Below LOD	1.36	1344	422000	0.4	3.1	1.3	16.3	3.1	0.88	0.33	5.3	1.4	5.41	0.55	0.82	0.11	25.9	1.1	8.82	0.32	108.5	3.5	42.9	1.5	201.6	6.3	42.8	1.3	373	14	79	3.2	12.8418	26.3158	9.37167	11.1885	35.2214	13.9385	125.181	232.289	424.159	760.099
WPA	MY109	MY109 - 4.d	409	Below LOD	424	7.4	Below LOD	0.481	1414	421000	0.444	Below LOD	Below LOD	7.54	0.45	0.133	0.027	2.09	0.27	4.16	0.59	0.81	0.15	26.2	2.1	8.36	0.62	108.5	6.1	43.8	2.2	216	11	43.4	2.2	390	20	82.1	4.1	NaN	12.1731	1.4164	4.41208	27.0833	13.7685	126.631	220.174	424.159	776.045
WPA	MY109	MY109 - 5.d	317	Below LOD	431	6.9	Below LOD	0.421	1403	434000	0.464	Below LOD	Below LOD	8.85	0.37	0.088	0.019	1.61	0.15	4.84	0.56	1	0.14	28.6	1.7	9.19	0.48	111.9	5.4	44.3	1.6	208.6	8	42.5	1.8	381	16	80.5	3	NaN	14.288	0.937167	3.39878	31.5104	16.9981	138.231	242.033	437.451	784.904
WPA	MY109	MY109 - 6.d	366	Below LOD	413	4.7	Below LOD	0.484	1366	421000	0.34	Below LOD	Below LOD	8.43	0.33	0.072	0.016	1.42	0.16	4.03	0.59	0.75	0.13	25.9	1.2	9.03	0.38	110.5	3.1	42.55	0.96	202.2	5.4	41.2	1.3	372	11	76.6	2.8	NaN	13.6099	0.766773	2.99768	26.237	12.7486	125.181	237.819	431.978	753.898
WPA	MY109	MY109 - 7.d	327	Below LOD	438	7.2	Below LOD	0.435	1283	437000	0.357	Below LOD	Below LOD	7.44	0.31	0.063	0.019	1.49	0.18	4.39	0.56	0.73	0.12	26.1	1.3	8.56	0.38	103.6	4.6	40.3	1.8	188.2	7.2	39.3	1.5	349	15	73.4	3.1	NaN	12.0116	0.670927	3.14545	28.5807	12.4086	126.148	225.441	405.004	714.033
WPA	MY109	MY109 - 8.d	428	Below LOD	427	8.2	Below LOD	0.394	714	433000	0.52	Below LOD	Below LOD	5.35	0.24	0.03	0.012	0.41	0.11	1.41	0.29	0.302	0.079	10.46	0.82	3.67	0.26	52.9	2.4	22.21	0.73	114.9	4.6	24.1	1.2	231.8	9.8	50.4	2	NaN	8.63739	0.319489	0.865527	9.17969	5.13344	50.5558	96.6553	206.802	393.515
WPA	MY109	MY109 - 11.d	471	Below LOD	420	7.9	Below LOD	0.433	1307	418000	0.477	Below LOD	Below LOD	7.14	0.19	0.086	0.022	1.52	0.27	3.25	0.58	0.75	0.12	21.3	1.2	7.91	0.35	101.2	3	41.2	1.5	199.1	5.6	40.3	1.1	379.9	7.6	79.7	2.1	NaN	11.5273	0.915868	3.20878	21.1589	12.7486	102.948	208.322	395.622	729.979
WPA	MY109	MY109 - 12.d	357	Below LOD	437	9.2	46	0.508	1574	429000	0.442	Below LOD	Below LOD	8.21	0.23	0.139	0.022	2.56	0.23	5.31	0.53	0.98	0.13	27.8	1.3	9.23	0.34	121.5	2.7	48.53	0.99	235.8	4.7	48.58	0.84	431.4	8.6	91.3	2	NaN	13.2548	1.4803	5.40426	34.5703	16.6582	134.364	243.087	474.98	859.851
WPA	MY109	MY109 - 13.d	472	Below LOD	420	9.6	Below LOD	0.552	2276	423000	0.717	0.015	0.011	9.98	0.27	0.185	0.026	3.29	0.35	6.98	0.69	1.19	0.14	38.6	1.5	12.88	0.46	172.5	5.6	71.7	2.1	349	10	69.8	2.2	620	16	130.3	3.6	0.0621375	16.1124	1.97018	6.94532	45.4427	20.2278	186.564	339.215	674.355	1270.38
WPA	MY109	MY109 - 14.d	282	Below LOD	428	4	Below LOD	0.41	1371	431000	0.312	Below LOD	Below LOD	8.72	0.26	0.063	0.017	1.62	0.23	4.77	0.49	0.78	0.11	26.6	1.1	9.25	0.27	110	4.6	41.9	1.5	203.6	7.6	41	1.3	385	15	80.1	3.6	NaN	14.0781	0.670927	3.41989	31.0547	13.2585	128.565	243.613	430.023	742.381
WPA	MY149	MY149 - 1.d	176	Below LOD	398	6.7	Below LOD	0.325	581	436000	0.54	Below LOD	Below LOD	8.67	0.3	0.0143	0.0086	0.45	0.13	1.33	0.3	0.161	0.053	10.05	0.98	3.77	0.2	49.3	2.3	18.82	0.73	93.2	3.5	19.29	0.89	168.8	5.4	35.9	1.1	NaN	13.9974	0.15229	0.949968	8.65885	2.7367	48.5742	99.2889	192.729	333.451
WPA	MY149	MY149 - 2.d	320	Below LOD	397	9.5	Below LOD	1.3	1289	403000	0.626	0.182	0.041	9.35	0.25	0.141	0.026	1.94	0.29	4.04	0.62	0.87	0.18	28.8	1.8	8.94	0.41	111.6	3.9	42.1	1	196.8	5	38.23	0.92	337.4	5.4	68.9	1.2	0.753935	15.0953	1.5016	4.09542	26.3021	14.7884	139.198	235.449	436.278	745.925
WPA	MY149	MY149 - 3.d	200	Below LOD	407	7.2	Below LOD	0.275	695	435000	0.49	Below LOD	Below LOD	7.13	0.33	0.015	0.0099	0.488	0.096	1.52	0.27	0.3	0.078	12.4	1.1	4.51	0.19	58.6	2.2	22.86	0.99	112.1	3.8	22.36	0.9	199.4	7.2	40.8	1.6	NaN	11.5111	0.159744	1.03019	9.89583	5.09944	59.9323	118.778	229.085	405.032
WPA	MY149	MY149 - 4.d	122	Below LOD	381	7.6	Below LOD	0.32	383	429000	0.327	Below LOD	Below LOD	4.71	0.23	0.0018	0.0037	0.249	0.073	0.73	0.22	0.115	0.053	6.23	0.8	2.23	0.13	29.5	1.7	12.1	0.61	61.8	3	12.83	0.61	121.2	5.3	25.2	1	NaN	7.60413	0.0191693	0.525649	4.7526	1.95478	30.1112	58.7306	115.324	214.387
WPA	MY149	MY149 - 5.d	173	Below LOD	395	5.2	Below LOD	0.471	669	436000	0.368	Below LOD	Below LOD	5.89	0.37	0.0132	0.0081	0.43	0.12	1.21	0.31	0.289	0.074	12.3	1.4	4.24	0.43	55.4	5.9	21.5	2.1	103.3	8.9	21	1.8	184	15	38.1	2.9	NaN	9.5092	0.140575	0.907748	7.8776	4.91246	59.449	111.667	216.575	380.936
WPA	MY149	MY149 - 6.d	102	Below LOD	362.1	5.3	Below LOD	0.48	368	425000	0.332	Below LOD	Below LOD	4.52	0.42	0.025	0.016	0.42	0.23	0.63	0.3	0.189	0.056	6.5	2.2	2.19	0.71	27.7	8.4	12.3	3.5	64	17	13.3	2.9	129	23	30.5	4.4	NaN	7.29738	0.266241	0.886637	4.10156	3.21265	31.4161	57.6771	108.288	217.931
WPA	MY149	MY149 - 7.d	151	Below LOD	393	3.5	Below LOD	0.392	693	425000	0.5	Below LOD	Below LOD	8.31	0.26	0.0125	0.0069	0.4	0.11	1.37	0.29	0.268	0.098	10.54	0.87	3.92	0.21	52.8	1.5	21.9	0.69	112.7	3.3	23.49	0.59	208	7.3	45	1.4	NaN	13.4162	0.13312	0.844416	8.91927	4.5555	50.9425	103.239	206.411	388.023
WPA	MY149	MY149 - 8.d	259	Below LOD	417	10.5	Below LOD	0.452	1298	434000	0.48	Below LOD	Below LOD	8.1	0.37	0.074	0.019	1.92	0.24	5.01	0.54	0.74	0.14	29.1	1.6	9.61	0.4	113.1	3.7	40.8	1.6	196.2	6.3	36.6	1.4	315	12	63.1	2.1	NaN	13.0772	0.788072	4.0532	32.6172	12.5786	140.648	253.095	442.142	722.892
WPA	MY149	MY149 - 9.d	137	Below LOD	409	7.6	Below LOD	0.472	636	442000	0.62	Below LOD	Below LOD	8.62	0.38	0.017	0.0086	0.39	0.12	1.31	0.35	0.22	0.07	9.82	0.67	3.56	0.19	53	2	20.55	0.79	101.6	3.6	20.64	0.74	185.8	7.6	40.2	1.7	NaN	13.9167	0.181044	0.823306	8.52865	3.73959	47.4625	93.7582	207.193	364.103
WPA	MY149	MY149 - 10.d	291	Below LOD	418	8.8	Below LOD	0.366	689	433000	0.484	Below LOD	Below LOD	6.16	0.29	0.0096	0.0067	0.4	0.1	1.61	0.28	0.273	0.082	11.7	1	3.94	0.28	54.8	3.3	22.3	1.2	109.4	5.7	21.7	1.1	198	11	41	1.9	NaN	9.94511	0.102236	0.844416	10.4818	4.64049	56.5491	103.766	214.23	395.11
WPA	MY149	MY149 - 11.d	201	Below LOD	423	7.1	Below LOD	0.327	708	449000	0.758	Below LOD	Below LOD	8.64	0.33	0.0137	0.0071	0.289	0.074	1.39	0.32	0.233	0.076	11.47	0.81	4.1	0.27	55.6	2.4	23	0.79	109.7	4.1	22.97	0.93	204.8	7.9	43.5	1.7	NaN	13.949	0.1459	0.610091	9.04948	3.96056	55.4374	107.98	217.357	407.512
WPA	MY149	MY149 - 12.d	260	Below LOD	435	8.2	Below LOD	0.297	871	444000	0.581	Below LOD	Below LOD	6.88	0.37	0.058	0.018	1.12	0.28	2.62	0.45	0.45	0.11	16.7	2.4	5.8	0.5	73.5	6.2	27.2	2.3	132	11	26.1	2.1	228	17	47.3	3.5	NaN	11.1075	0.617678	2.36437	17.0573	7.64916	80.7153	152.752	287.334	481.928
WPA	MY149	MY149 - 14.d	268	Below LOD	419	8.4	Below LOD	0.356	1440	429000	0.465	Below LOD	Below LOD	8.03	0.6	0.18	0.026	3.03	0.38	5.84	0.88	0.96	0.12	31.1	2.9	10.13	0.8	126.6	9.7	45.5	3.8	213	16	40.9	3.3	345	27	70.7	5.4	NaN	12.9642	1.91693	6.39645	38.0208	16.3182	150.314	266.79	494.918	806.166
WPA	MY149	MY149 - 16.d	247	Below LOD	419	10.3	Below LOD	0.382	1373	430000	0.465	Below LOD	Below LOD	8.61	0.44	0.105	0.017	2.42	0.3	5.57	0.68	0.88	0.16	31.5	1.8	10.26	0.61	121.5	6.1	43.3	1.9	201.1	9.9	38.5	1.9	325	16	65.1	3.3	NaN	13.9005	1.11821	5.10872	36.263	14.9584	152.247	270.213	474.98	767.186
WPA	MY149	MY149 - 17.d	256	Below LOD	417	8.8	Below LOD	0.45	1092	431000	0.451	Below LOD	Below LOD	7.96	0.52	0.041	0.012	1.04	0.21	2.96	0.56	0.67	0.12	21.5	1.9	7.55	0.58	92.9	6.7	34.7	2.3	160	10	31.1	2.1	265	17	54.2	3.5	NaN	12.8511	0.436635	2.19548	19.2708	11.3887	103.915	198.841	363.174	614.812
WPA	MY150	MY150 - 1.d	278	440	391	7.8	Below LOD	0.325	627	416000	0.508	0	Below LOD	7.22	0.28	0.029	0.012	0.67	0.12	2.06	0.27	0.257	0.062	11.39	0.86	4.3	0.2	52.5	2.1	20.67	0.77	98.3	2.9	19.83	0.81	177.2	6.5	37.4	1.1	0	11.6564	0.308839	1.4144	13.4115	4.36852	55.0507	113.247	205.238	366.23
WPA	MY150	MY150 - 2.d	214	Below LOD	394	6.7	Below LOD	0.286	1046	423000	0.388	0.0031	0.0046	8.25	0.26	0.033	0.013	1.2	0.18	3.2	0.45	0.54	0.11	23.3	1.2	7.51	0.28	93.1	1.9	34.44	0.79	160.1	3.5	30.45	0.78	267.9	6	52.8	1.3	0.0128418	13.3193	0.351438	2.53325	20.8333	9.17899	112.615	197.788	363.956	610.206
WPA	MY150	MY150 - 3.d	279	Below LOD	406	7.5	Below LOD	0.374	946	427000	0.538	Below LOD	Below LOD	7.9	0.3	0.06	0.016	1.19	0.17	2.87	0.48	0.44	0.12	19	1.3	6.14	0.3	80.9	2.5	30.99	0.8	149.1	3.3	29.82	0.71	262.8	5.4	53.6	1.4	NaN	12.7543	0.638978	2.51214	18.6849	7.47918	91.8318	161.707	316.263	549.079
WPA	MY150	MY150 - 4.d	259	Below LOD	419.7	15	Below LOD	0.375	1358	429400	0.426	Below LOD	Below LOD	9.16	0.2	0.07	0.02	1.88	0.25	5.17	0.54	0.8	0.12	29.6	1	9.65	0.33	118.9	2.1	43.83	0.76	203.6	3.4	38.55	0.6	329.4	6.1	65.4	1.3	NaN	14.7885	0.745474	3.96876	33.6589	13.5985	143.064	254.148	464.816	776.577
WPA	MY150	MY150 - 5.d	193	Below LOD	371	3.8	Below LOD	0.363	629	414000	0.542	0.008	0.0067	6.88	0.39	0.033	0.013	0.45	0.12	1.45	0.32	0.266	0.063	10.41	0.83	3.87	0.28	49.8	2.3	19.5	1.2	100.3	6	22.9	1.6	229	20	56	5.5	0.03314	11.1075	0.351438	0.949968	9.4401	4.5215	50.3142	101.923	194.683	345.5
WPA	MY150	MY150 - 6.d	237	Below LOD	417.6	11.7	Below LOD	0.405	1390	441700	0.534	0.0006	0.0033	9.93	0.3	0.08	0.018	1.85	0.25	5.09	0.56	0.92	0.13	31	1.4	10	0.37	124.9	3	44.3	1.1	207.5	4.8	39.38	0.93	331.6	6.3	67.6	1.6	0.0024855	16.0316	0.85197	3.90543	33.138	15.6383	149.831	263.366	488.272	784.904
WPA	MY151	MY151 - 1.d	218	Below LOD	423	10.2	Below LOD	0.465	1419	432000	0.378	Below LOD	Below LOD	8.5	0.31	0.145	0.033	2.83	0.27	5.9	0.63	1.1	0.14	33.6	1.9	10.24	0.32	127.6	2.9	46.49	0.86	215.3	4	41.3	1	347.6	8.9	70.6	1.4	NaN	13.723	1.5442	5.97425	38.4115	18.6979	162.397	269.687	498.827	823.707
WPA	MY151	MY151 - 2.d	181	Below LOD	410	10.1	Below LOD	0.361	1116	436000	0.33	Below LOD	Below LOD	7.68	0.22	0.043	0.015	1.07	0.19	3.38	0.57	0.65	0.12	24.1	1.2	7.84	0.5	98.2	4	36.8	1.2	166.6	4	33.24	0.94	279.1	6.5	56.2	1.5	NaN	12.3991	0.457934	2.25881	22.0052	11.0488	116.481	206.479	383.894	652.02
WPA	MY151	MY151 - 3.d	197	Below LOD	400	7.8	Below LOD	0.5	565	431000	0.325	Below LOD	Below LOD	5.27	0.28	0.0154	0.0085	0.47	0.16	1.38	0.27	0.269	0.086	9.6	1	3.64	0.39	45.7	3.8	18.2	1.6	86.4	5.4	17.8	1.2	159	8.4	32.5	1.6	NaN	8.50823	0.164004	0.992189	8.98438	4.5725	46.3992	95.8652	178.655	322.466
WPA	MY151	MY151 - 4.d	233	Below LOD	389.4	10.9	Below LOD	0.304	640	413500	0.376	Below LOD	Below LOD	5.81	0.21	0.022	0.011	0.64	0.14	1.42	0.38	0.28	0.082	11.8	1.5	4.15	0.44	53.6	4.9	20.9	1.5	99.8	7.3	20.5	1.4	175	10	35.8	2.2	NaN	9.38005	0.234292	1.35107	9.24479	4.75948	57.0324	109.297	209.539	370.305
[truncated: 17 more columns]

## Sheet: TraceElements-Medians
Sample	P_31	K_39	Ca_44	Sc_45	Ti_49	Sr_88	Y_89	Zr_90	Nb_93	La_139	2SE	Ce_140	2SE	Pr_141	2SE	Nd_146	2SE	Sm_147	2SE	Eu_151	2SE	Gd_157	2SE	Tb_159	2SE	Dy_163	2SE	Ho_165	2SE	Er_166	2SE	Tm_169	2SE	Yb_p172	2SE	Lu_175	2SE	LaN	CeN	PrN	NdN	SmN	EuN	GdN	TbN	DyN	HoN	ErN	TmN
MY71	1480	109	920	423	8.15	1.85	6480	387300	173.7	0.89	0.14	10.12	0.56	0.6	0.1	4.19	0.65	7.5	1.2	0.2385	0.0865	66.9	4.9	34.2	1.7	515	23	197	6.3	1024	35	225.3	7	2121	66	448.6	13	3.68683	16.3384	6.38978	8.84526	48.8281	4.05405	323.345	900.711	2013.29	3490.43	6187.31	8635.49
MY72	497	36.1	1220	378.5	3.2	1.01	2504.5	410450	15.53	0.8	0.16	18.75	0.98	0.223	0.07	2.15	0.49	4.405	0.63	0.66	0.135	26.45	1.75	11.12	0.535	160.75	5.85	69.4	2.4	397	12.5	91.15	2.8	877.5	28.5	183.85	6.65	3.314	30.2712	2.37487	4.53874	28.6784	11.2188	127.84	292.863	628.421	1229.62	2398.79	3493.68
MY73	396.5	261	9000	393.5	4.7	0.595	1571	408000	9.65	0.25	0.11	14.62	0.65	0.111	0.0295	1.425	0.25	3.76	0.61	0.73	0.13	30.65	1.65	10.085	0.575	137	5.95	52.35	2.15	251.8	10.25	49.35	1.95	441	16	92.3	3.5	1.03563	23.6035	1.18211	3.00823	24.4792	12.4086	148.139	265.604	535.575	927.534	1521.45	1891.53
MY74	320		980	406	14.7	0.42	823	436000	1.3	0.19	0.14	16.85	0.94	0.256	0.072	3	0.7	3.58	0.78	0.6	0.11	18.4	1.4	6.06	0.46	73.7	5.1	26.9	1.4	129.8	6.7	26.4	1.5	238	12	50.2	2.3	0.787075	27.2037	2.7263	6.33312	23.3073	10.1989	88.9319	159.6	288.116	476.612	784.29	1011.88
MY75	422	61.2	835	399.6	3.2	0.55	2432	411000	13	0.4635	0.109	16.08	0.5	0.164	0.026	2.97	0.36	6.41	0.87	0.45	0.091	45.6	2.1	16	0.64	211.8	5.9	78.2	2	374.4	9.5	75	1.9	641	18	128.5	3.4	1.92005	25.9606	1.74654	6.26979	41.7318	7.64916	220.396	421.385	827.991	1385.54	2262.24	2874.66
MY76	2494.5		4920	428.5	320	3.245	8990	394000	172.5	14.95	3	31.9	3.05	5.715	0.81	25	7.4	45.4	9	1.925	0.28	150.45	14	61.2	4.2	784	50	316.8	21	1596	70.5	364.7	14.5	3800	145	662	26	61.9304	51.5015	60.8626	52.776	295.573	32.7214	727.163	1611.8	3064.89	5613.04	9643.5	13978.5
MY109	377.5		2020	427.5	7.55	0.459	1368.5	430000	0.454	1.5575	0.6555	8.32	0.3	0.087	0.021	1.615	0.235	4.58	0.56	0.795	0.125	26.15	1.3	8.925	0.37	109.25	4.4	42.725	1.5	202.9	6.75	41.85	1.3	380.45	14.5	79.9	3.05	6.45195	13.4324	0.926518	3.40933	29.8177	13.5135	126.39	235.054	427.091	756.999	1225.98	1604.06
MY149	201	387		409	7.6	0.382	695	433000	0.484	0.182	0.041	8.03	0.37	0.017	0.0099	0.45	0.13	1.52	0.32	0.289	0.082	12.3	1.4	4.24	0.4	55.6	3.7	22.86	1.2	112.1	5.7	22.97	1.1	204.8	11	43.5	1.9	0.753935	12.9642	0.181044	0.949968	9.89583	4.91246	59.449	111.667	217.357	405.032	677.341	880.414
MY150	248		440	400	7.65	0.3685	996	425000	0.521	0.00185	0.0046	8.075	0.29	0.0465	0.0145	1.195	0.175	3.035	0.465	0.49	0.115	21.15	1.1	6.825	0.29	87	2.2	32.715	0.795	154.6	3.45	30.135	0.795	265.35	6.2	54.8	1.35	0.753935	13.0368	0.495208	2.52269	19.7591	8.32908	102.223	179.747	340.109	579.642	934.139	1155.04
MY151	207.5	19		405	10.15	0.413	878	431500	0.353			6.745	0.25	0.0325	0.013	0.855	0.175	2.4	0.475	0.465	0.103	17.95	1.35	5.995	0.415	75.9	3.9	28.85	1.35	133.2	4.7	26.87	1.1	227.05	8.65	46	1.55	NaN	10.8896	0.346113	1.80494	15.625	7.90413	86.7569	157.888	296.716	511.162	804.834	1029.9
[truncated: 8 more columns]

## Sheet: BulkRock-Major
	SAMPLE	SiO2	Al2O3	Fe2O3	CaO	MgO	Na2O	K2O	Cr2O3	TiO2	MnO	P2O5	SrO	BaO	LOI	Total
	DESCRIPTION	%	%	%	%	%	%	%	%	%	%	%	%	%	%	%
Sn	MY71	78.3	12.5	1.41	0.66	0.03	3.62	4.64	<0.01	0.05	0.05	0	<0.01	<0.01	0.36	101.62
	MY72	72.6	13.75	2.75	2.16	0.58	3.46	4.01	0.01	0.29	0.08	0.07	0.03	0.04	0.42	100.25
	MY73	76.5	12.55	1.34	0.58	0.04	3.69	4.73	<0.01	0.07	0.03	0.01	0.01	0.01	0.65	100.21
	MY74	66.3	15.15	4.74	3.74	1.79	2.85	4.67	<0.01	0.64	0.08	0.14	0.04	0.08	0.84	101.06
	MY75	72.6	14.9	1.68	0.05	0.03	5.62	4.82	<0.01	0.07	0.03	0.01	0.01	<0.01	0.53	100.35
	MY76	76.2	12.8	1.36	0.9	0.08	2.8	4.92	<0.01	0.06	0.05	0	0.01	0.01	1.56	100.75
Cu	MY109	56.7	16.65	8.7	7.78	3.85	3.05	1.27	0.01	0.78	0.17	0.15	0.04	0.03	1.23	100.41
	MY149	62.3	15.7	7.19	6.27	3.17	2.85	2.08	0.01	0.78	0.13	0.13	0.03	0.03	1.09	101.76
	MY150	76.6	12.1	3.42	1.16	0.28	6.24	0.24	0.01	0.18	0.1	0.02	0.01	0.03	0.64	101.03
	MY151	63.2	14.7	7.59	6.22	2.55	3.74	0.04	0.02	1.15	0.07	0.31	0.02	<0.01	0.28	99.89

## Sheet: BulkRock-Trace
		Cs	Rb	Ba	Th	U	Nb	K	La	Ce	Pr	Sr	P	Nd	Zr	Sm	Eu	Gd	Ti	Dy	Y	Yb	Lu	Cr	Ga	Hf	Sn	Ta	V	W	Au	Rb/Sr
		ppm	ppm	ppm	ppm	ppm	ppm	ppm	ppm	ppm	ppm	ppm	ppm	ppm	ppm	ppm	ppm	ppm	ppm	ppm	ppm	ppm	ppm	ppm	ppm	ppm	ppm	ppm	ppm	ppm	ppm
Sn	MY71	14.45	474	18.3	29.8	11.95	31.8	46400	10.5	23.8	3.38	18.2	0	15.3	80	6.55	0.19	10.15	500	14.65	98.2	10.5	1.58	10	18.2	4.6	28	4.7	<5	2	<0.005	26.044
	MY72	6.19	215	366	23.9	8.89	12.3	40100	24	47.1	5.29	188.5	700	20.4	130	4.06	0.74	4.38	2900	4.57	31.4	3.9	0.65	30	16	4	6	1.9	25	1	<0.005	1.14058
	MY73	4.88	312	99.1	39.8	9.59	19	47300	18.9	43.3	5.59	32.1	100	22	94	6.8	0.29	7.23	700	8.54	54.6	5.95	0.96	20	16.3	4.6	5	2.5	<5	1	<0.005	9.71963
	MY74	10.9	271	677	38.5	6.83	14.4	46700	81.2	161.5	17.15	320	1400	61.3	293	10.6	1.35	8.26	6400	7.18	39.4	3.84	0.53	20	17.9	7.5	7	1.4	79	42	<0.005	0.846875
	MY75	5.31	309	32.6	43	10.55	13.2	48200	16	36.8	4.69	50.4	100	20.3	92	5.95	0.22	5.9	700	6.97	45.6	4.71	0.79	20	15.4	4.5	18	2.6	<5	3	<0.005	6.13095
	MY76	32.4	561	52.4	35.4	13.9	13.3	49200	14.7	33.1	4.17	44.8	0	18.1	87	6.22	0.23	7.98	600	10.9	71	8.4	1.17	10	15.9	4.1	38	2.8	<5	9	<0.005	12.5223
Cu	MY109	4.05	43.1	247	5.39	1.78	2.2	12700	12.3	26.1	3.15	297	1500	14.3	81	3.36	1.08	3.86	7800	3.78	23.9	2.55	0.41	30	14.9	2.3	2	0.3	220	1	<0.005	0.145118
	MY149	3.54	81.3	262	6.72	2.63	6.7	20800	17.3	39.6	4.91	252	1300	22.1	240	4.89	1.05	5.12	7800	4.45	26.7	2.84	0.36	40	17.9	6.9	4	0.5	185	1	<0.005	0.322619
	MY150	0.82	6	251	8.01	1.26	4.4	2400	22.2	56.6	6.79	85.2	200	29.5	180	7.56	2.01	7.74	1800	8.53	46.3	5.19	0.88	40	18.3	5.1	3	0.4	8	1	<0.005	0.0704225
	MY151	0.75	1.9	22	1.58	0.46	7	400	13.1	35.1	5.59	189.5	3100	29.2	298	9.22	2.61	10.85	11500	12.3	74.9	8.2	1.18	90	16.6	7.7	8	0.6	123	1	<0.005	0.0100264
